# Supplementary material for: Versatile nanobody-based approach to image, track and reconstitute functional Neurexin-1 in vivo
Source: Nat Commun. 2024 Jul 18;15:6068. doi: 10.1038/s41467-024-50462-2 (PMC11258300; doi:10.1038/s41467-024-50462-2)
Supplement: Supplementary file 11 — Source Data file [file 41467_2024_50462_MOESM11_ESM.xlsx]

## Sheet: Fig. 2
Figure 2f		Parameter: Number of boutons at NMJ 6/7
Genotypes	Control	Nrx-1null	Nrx-1null; MN > Nrx-1	Nrx-1null; MN > Nrx-1-AT	Nrx-1null; MN > Nrx-1-GFP
	91	56	107	102	106
	84	48	95	99	98
	89	63	103	102	101
	79	51	101	98	95
	98	58	103	104	89
	76	45	99	97	104
	94	61	97	105	98
	97	54	93	107	102
	101	53	109	101	103
	88	65	97	94	106
AVG	89.7	55.4	100.4	100.9	100.2
SD	8.22	6.484	5.168	3.957	5.329
SEM	2.599	2.05	1.634	1.251	1.685
n	10	10	10	10	10
Tukey's multiple comparisons test	Mean Diff.	95.00% CI of diff.	Below threshold?	Summary	Adjusted P Value
Control vs. Nrx-1null	34.3	26.67 to 41.93	Yes	****	<0.0001
Control vs. Nrx-1null; MN > Nrx-1	-10.7	-18.33 to -3.068	Yes	**	0.0022
Control vs. Nrx-1null; MN > Nrx-1-AT	-11.2	-18.83 to -3.568	Yes	**	0.0012
Control vs. Nrx-1null; MN > Nrx-1-GFP	-10.5	-18.13 to -2.868	Yes	**	0.0027
Nrx-1null vs. Nrx-1null; MN > Nrx-1	-45	-52.63 to -37.37	Yes	****	<0.0001
Nrx-1null vs. Nrx-1null; MN > Nrx-1-AT	-45.5	-53.13 to -37.87	Yes	****	<0.0001
Nrx-1null vs. Nrx-1null; MN > Nrx-1-GFP	-44.8	-52.43 to -37.17	Yes	****	<0.0001
Nrx-1null; MN > Nrx-1 vs. Nrx-1null; MN > Nrx-1-AT	-0.5	-8.132 to 7.132	No	ns	0.9997
Nrx-1null; MN > Nrx-1 vs. Nrx-1null; MN > Nrx-1-GFP	0.2	-7.432 to 7.832	No	ns	>0.9999
Nrx-1null; MN > Nrx-1-AT vs. Nrx-1null; MN > Nrx-1-GFP	0.7	-6.932 to 8.332	No	ns	0.9989
Figure 2g		Parameter: NMJ Length (in µm) for NMJ 6/7
Genotypes	Control	Nrx-1null	Nrx-1null; MN > Nrx-1	Nrx-1null; MN > Nrx-1-AT	Nrx-1null; MN > Nrx-1-GFP
	210.162	150.486	208.085	211.437	203.415
	215.089	154.329	210.852	217.683	212.729
	198.152	153.226	203.659	211.058	208.509
	196.654	148.398	217.845	209.653	215.692
	209.592	159.692	205.893	215.874	201.623
	201.73	156.883	218.874	219.693	197.863
	218.372	146.982	212.364	223.835	205.657
	214.593	149.117	216.831	213.474	218.485
	207.774	152.175	210.386	214.387	206.836
	217.487	156.759	209.032	218.062	204.859
AVG	209	152.8	211.4	215.5	207.6
SD	7.848	4.149	5.121	4.401	6.421
SEM	2.482	1.312	1.619	1.392	2.03
n	10	10	10	10	10
Tukey's multiple comparisons test	Mean Diff.	95.00% CI of diff.	Below threshold?	Summary	Adjusted P Value
Control vs. Nrx-1null	56.16	48.84 to 63.47	Yes	****	<0.0001
Control vs. Nrx-1null; MN > Nrx-1	-2.422	-9.735 to 4.892	No	ns	0.8794
Control vs. Nrx-1null; MN > Nrx-1-AT	-6.555	-13.87 to 0.7584	No	ns	0.0983
Control vs. Nrx-1null; MN > Nrx-1-GFP	1.394	-5.920 to 8.707	No	ns	0.9824
Nrx-1null vs. Nrx-1null; MN > Nrx-1	-58.58	-65.89 to -51.26	Yes	****	<0.0001
Nrx-1null vs. Nrx-1null; MN > Nrx-1-AT	-62.71	-70.02 to -55.40	Yes	****	<0.0001
Nrx-1null vs. Nrx-1null; MN > Nrx-1-GFP	-54.76	-62.08 to -47.45	Yes	****	<0.0001
Nrx-1null; MN > Nrx-1 vs. Nrx-1null; MN > Nrx-1-AT	-4.134	-11.45 to 3.180	No	ns	0.5015
Nrx-1null; MN > Nrx-1 vs. Nrx-1null; MN > Nrx-1-GFP	3.815	-3.498 to 11.13	No	ns	0.579
Nrx-1null; MN > Nrx-1-AT vs. Nrx-1null; MN > Nrx-1-GFP	7.949	0.6353 to 15.26	Yes	*	0.0271
Figure 2h		Parameter: Number of boutons at NMJ 4
Genotypes	Control	Nrx-1null	Nrx-1null; MN > Nrx-1	Nrx-1null; MN > Nrx-1-AT	Nrx-1null; MN > Nrx-1-GFP
	26	12	30	36	39
	23	10	34	27	35
	24	13	31	29	28
	28	9	37	34	32
	26	15	23	31	25
	24	14	28	32	29
	25	11	32	24	34
	24	13	35	26	31
	23	12	29	33	24
	24	12	33	35	29
AVG	24.7	12.1	31.2	30.7	30.6
SD	1.567	1.792	3.994	4.057	4.6
SEM	0.4955	0.5667	1.263	1.283	1.454
n	10	10	10	10	10
Tukey's multiple comparisons test	Mean Diff.	95.00% CI of diff.	Below threshold?	Summary	Adjusted P Value
Control vs. Nrx-1null	12.6	8.226 to 16.97	Yes	****	<0.0001
Control vs. Nrx-1null; MN > Nrx-1	-6.5	-10.87 to -2.126	Yes	**	0.001
Control vs. Nrx-1null; MN > Nrx-1-AT	-6	-10.37 to -1.626	Yes	**	0.0028
Control vs. Nrx-1null; MN > Nrx-1-GFP	-5.9	-10.27 to -1.526	Yes	**	0.0034
Nrx-1null vs. Nrx-1null; MN > Nrx-1	-19.1	-23.47 to -14.73	Yes	****	<0.0001
Nrx-1null vs. Nrx-1null; MN > Nrx-1-AT	-18.6	-22.97 to -14.23	Yes	****	<0.0001
Nrx-1null vs. Nrx-1null; MN > Nrx-1-GFP	-18.5	-22.87 to -14.13	Yes	****	<0.0001
Nrx-1null; MN > Nrx-1 vs. Nrx-1null; MN > Nrx-1-AT	0.5	-3.874 to 4.874	No	ns	0.9975
Nrx-1null; MN > Nrx-1 vs. Nrx-1null; MN > Nrx-1-GFP	0.6	-3.774 to 4.974	No	ns	0.9949
Nrx-1null; MN > Nrx-1-AT vs. Nrx-1null; MN > Nrx-1-GFP	0.1	-4.274 to 4.474	No	ns	>0.9999
Figure 2o		Parameter: mEJP Amplitude (in mV)
Genotypes	Control	Nrx-1null	Nrx-1null; MN > Nrx-1	Nrx-1null; MN > Nrx-1-AT	Nrx-1null; MN > Nrx-1-GFP
	1.085	1.897	0.752	1.031	1.4
	1.075	1.22	0.67	0.853	0.951
	1.376	1.498	0.823	0.885	1.047
	1.171	1.244	1.344	1.181	2.067
	0.959	1.759	1.176	1.229	1.177
	0.846	1.501	0.865	0.915	1.471
	1.243	1.849	0.948	0.694	0.754
	1.001	2.637	1.55	1.41	2.251
	1.155	1.911	1.064	0.99	1.293
AVG	1.10122	1.724	1.02133	1.02089	1.379
SD	0.158005	0.43309	0.290361	0.219696	0.496848
SEM	0.0526685	0.144363	0.0967869	0.073232	0.165616
n	9	9	9	9	9
Tukey's multiple comparisons test	Mean Diff.	95.00% CI of diff.	Below threshold?	Summary	Adjusted P Value
Control#1 vs. Nrxnull	-0.6228	-1.086 to -0.1595	Yes	**	0.0037
Control#1 vs. Nrxnull;BG380>Nrx	0.07989	-0.3834 to 0.5432	No	ns	0.9876
Control#1 vs. Nrxnull;BG380>Nrx-AT	0.08033	-0.3829 to 0.5436	No	ns	0.9874
Control#1 vs. Nrxnull;BG380>Nrx-GFP	-0.2778	-0.7410 to 0.1855	No	ns	0.4381
Nrxnull vs. Nrxnull;BG380>Nrx	0.7027	0.2394 to 1.166	Yes	***	0.0009
Nrxnull vs. Nrxnull;BG380>Nrx-AT	0.7031	0.2398 to 1.166	Yes	***	0.0009
Nrxnull vs. Nrxnull;BG380>Nrx-GFP	0.345	-0.1183 to 0.8083	No	ns	0.229
Nrxnull;BG380>Nrx vs. Nrxnull;BG380>Nrx-AT	0.0004444	-0.4628 to 0.4637	No	ns	>0.9999
Nrxnull;BG380>Nrx vs. Nrxnull;BG380>Nrx-GFP	-0.3577	-0.8209 to 0.1056	No	ns	0.1988
Nrxnull;BG380>Nrx-AT vs. Nrxnull;BG380>Nrx-GFP	-0.3581	-0.8214 to 0.1052	No	ns	0.1978
Figure 2p		Parameter: mEJP Frequency (in Hz)
Genotypes	Control	Nrx-1null	Nrx-1null; MN > Nrx-1	Nrx-1null; MN > Nrx-1-AT	Nrx-1null; MN > Nrx-1-GFP
	2.448	4.226	1.406	2.367	1.474
	2.884	2.56	0.911	1.605	1.407
	2.484	3.571	1.339	1.124	2.557
	1.547	2.981	2.041	2.203	3.608
	1.362	3.417	1.535	2.798	3.092
	1.601	3.758	0.94	2.931	3.346
	2.19	2.875	1.259	1.183	4.41
	2.667	4.11	1.228	2.537	5.576
	2.696	2.45	1.534	1.784	4.575
AVG	2.20878	3.32756	1.35478	2.05911	3.33833
SD	0.565794	0.6477	0.341431	0.668387	1.39798
SEM	0.188598	0.2159	0.11381	0.222796	0.465992
n	9	9	9	9	9
Tukey's multiple comparisons test	Mean Diff.	95.00% CI of diff.	Below threshold?	Summary	Adjusted P Value
Control#1 vs. Nrxnull	-1.119	-2.205 to -0.03208	Yes	*	0.0409
Control#1 vs. Nrxnull;BG380>Nrx	0.854	-0.2327 to 1.941	No	ns	0.1847
Control#1 vs. Nrxnull;BG380>Nrx-AT	0.1497	-0.9370 to 1.236	No	ns	0.9947
Control#1 vs. Nrxnull;BG380>Nrx-GFP	-1.13	-2.216 to -0.04286	Yes	*	0.0382
Nrxnull vs. Nrxnull;BG380>Nrx	1.973	0.8861 to 3.059	Yes	****	<0.0001
Nrxnull vs. Nrxnull;BG380>Nrx-AT	1.268	0.1817 to 2.355	Yes	*	0.0151
Nrxnull vs. Nrxnull;BG380>Nrx-GFP	-0.01078	-1.097 to 1.076	No	ns	>0.9999
Nrxnull;BG380>Nrx vs. Nrxnull;BG380>Nrx-AT	-0.7043	-1.791 to 0.3824	No	ns	0.3597
Nrxnull;BG380>Nrx vs. Nrxnull;BG380>Nrx-GFP	-1.984	-3.070 to -0.8969	Yes	****	<0.0001
Nrxnull;BG380>Nrx-AT vs. Nrxnull;BG380>Nrx-GFP	-1.279	-2.366 to -0.1925	Yes	*	0.014
Figure 2q		Parameter: Quantal Content
Genotypes	Control	Nrx-1null	Nrx-1null; MN > Nrx-1	Nrx-1null; MN > Nrx-1-AT	Nrx-1null; MN > Nrx-1-GFP
	41.3402	15.8511	49.3775	39.016	27.2573
	35.9205	19.1441	51.8025	37.5963	34.1479
	27.387	14.13	45.6583	40.7216	24.3009
	30.3133	23.0264	27.4522	30.3779	15.7513
	39.4213	18.2006	30.4403	30.4091	29.9932
	56.3087	16.4428	41.3406	44.4423	21.7169
	35.5384	14.3367	41.1872	48.3963	34.7174
	38.1018	9.59369	24.4985	26.2302	12.2622
	32.8281	10.4842	32.5024	25.7129	17.4856
AVG	37.4622	15.69	38.251	35.8781	24.1814
SD	8.3265	4.2009	9.87597	8.08459	8.0439
SEM	2.7755	1.4003	3.29199	2.69486	2.6813
n	9	9	9	9	9
Tukey's multiple comparisons test	Mean Diff.	95.00% CI of diff.	Below threshold?	Summary	Adjusted P Value
Control#1 vs. Nrxnull	21.77	11.09 to 32.45	Yes	****	<0.0001
Control#1 vs. Nrxnull;BG380>Nrx	-0.7889	-11.47 to 9.890	No	ns	0.9995
Control#1 vs. Nrxnull;BG380>Nrx-AT	1.584	-9.095 to 12.26	No	ns	0.993
Control#1 vs. Nrxnull;BG380>Nrx-GFP	13.28	2.601 to 23.96	Yes	**	0.0084
Nrxnull vs. Nrxnull;BG380>Nrx	-22.56	-33.24 to -11.88	Yes	****	<0.0001
Nrxnull vs. Nrxnull;BG380>Nrx-AT	-20.19	-30.87 to -9.509	Yes	****	<0.0001
Nrxnull vs. Nrxnull;BG380>Nrx-GFP	-8.491	-19.17 to 2.188	No	ns	0.1756
Nrxnull;BG380>Nrx vs. Nrxnull;BG380>Nrx-AT	2.373	-8.306 to 13.05	No	ns	0.9685
Nrxnull;BG380>Nrx vs. Nrxnull;BG380>Nrx-GFP	14.07	3.390 to 24.75	Yes	**	0.0046
Nrxnull;BG380>Nrx-AT vs. Nrxnull;BG380>Nrx-GFP	11.7	1.017 to 22.38	Yes	*	0.0257

## Sheet: Fig. 3
Figure 3c		Parameter: mEJP Amplitude (in mV)
Genotypes	Control	Nrx-1AT	NrxΔPDZ-AT	NrxΔPDZ-AT; MN > Nb-PDZ
	0.995	1.223	1.038	1.147
	0.951	0.758	1.368	0.721
	1.072	0.934	1.449	0.94
	0.923	1.146	0.809	0.945
	1.272	0.806	1.797	1.137
	0.939	1.324	1.371	1.378
	1.315	1.262	1.63	1.074
	1.27	1.194	1.978	0.958
	1.179	1.298	1.573	1.325
		1.082	1.498	1.196
AVG	1.10178	1.1027	1.4511	1.0821
SD	0.158974	0.203555	0.34036	0.197654
SEM	0.0529913	0.0643698	0.107631	0.0625038
n	9	10	10	10
Tukey's multiple comparisons test	Mean Diff.	95.00% CI of diff.	Below threshold?	Summary	Adjusted P Value
Control#2 vs. Nrx-AT	-0.0009222	-0.2949 to 0.2930	No	ns	>0.9999
Control#2 vs. NrxΔPDZ-AT	-0.3493	-0.6433 to -0.05539	Yes	*	0.0146
Control#2 vs. NrxΔPDZ;BG380>PDZ-NB	0.01968	-0.2743 to 0.3136	No	ns	0.9979
Nrx-AT vs. NrxΔPDZ-AT	-0.3484	-0.6345 to -0.06231	Yes	*	0.0119
Nrx-AT vs. NrxΔPDZ;BG380>PDZ-NB	0.0206	-0.2655 to 0.3067	No	ns	0.9974
NrxΔPDZ-AT vs. NrxΔPDZ;BG380>PDZ-NB	0.369	0.08291 to 0.6551	Yes	**	0.0071
Figure 3d		Parameter: EJP Amplitude (in mV)
Genotypes	Control	Nrx-1AT	NrxΔPDZ-AT	NrxΔPDZ-AT; MN > Nb-PDZ
	41.3861	44.1242	24.776	37.9837
	38.2421	32.9161	28.3863	36.6973
	47.727	37.3994	23.9212	42.0702
	42.6706	64.7747	41.9574	59.1654
	44.8699	38.2835	25.2015	41.5589
	44.4897	63.6207	22.6484	47.7728
	44.7849	38.0436	33.2127	41.5014
	46.8004	41.5434	28.9415	43.9614
	37.9165	38.8689	33.0264	39.9243
		39.93	27.4673	44.6186
AVG	43.2097	43.9504	28.9539	43.5254
SD	3.47287	11.0557	5.80201	6.36326
SEM	1.15762	3.49612	1.83476	2.01224
n	9	10	10	10
Tukey's multiple comparisons test	Mean Diff.	95.00% CI of diff.	Below threshold?	Summary	Adjusted P Value
Control#2 vs. Nrx-AT	-0.7408	-9.784 to 8.302	No	ns	0.9961
Control#2 vs. NrxΔPDZ-AT	14.26	5.213 to 23.30	Yes	***	0.0008
Control#2 vs. NrxΔPDZ;BG380>PDZ-NB	-0.3157	-9.358 to 8.727	No	ns	0.9997
Nrx-AT vs. NrxΔPDZ-AT	15	6.195 to 23.80	Yes	***	0.0003
Nrx-AT vs. NrxΔPDZ;BG380>PDZ-NB	0.4251	-8.377 to 9.227	No	ns	0.9992
NrxΔPDZ-AT vs. NrxΔPDZ;BG380>PDZ-NB	-14.57	-23.37 to -5.770	Yes	***	0.0004
Figure 3e		Parameter: Quantal Content
Genotypes	Control	Nrx-1AT	NrxΔPDZ-AT	NrxΔPDZ-AT; MN > Nb-PDZ
	41.5941	36.0786	23.8689	33.1157
	40.2125	43.425	20.7502	50.8977
	44.5215	40.0422	16.5088	44.7555
	46.2303	56.5224	51.8633	62.6089
	35.2751	47.4982	14.0242	36.5513
	47.3799	48.0519	16.5196	34.6682
	34.0569	30.1455	20.3759	38.6419
	36.8507	34.7935	14.6317	45.8887
	32.1599	29.9452	20.9958	30.1315
		36.9039	18.336	37.3065
AVG	39.809	40.3406	21.7874	41.4566
SD	5.53412	8.53033	11.013	9.77638
SEM	1.84471	2.69753	3.48263	3.09156
n	9	10	10	10
Tukey's multiple comparisons test	Mean Diff.	95.00% CI of diff.	Below threshold?	Summary	Adjusted P Value
Control#2 vs. Nrx-AT	-0.5316	-11.72 to 10.65	No	ns	0.9992
Control#2 vs. NrxΔPDZ-AT	18.02	6.836 to 29.21	Yes	***	0.0006
Control#2 vs. NrxΔPDZ;BG380>PDZ-NB	-1.648	-12.83 to 9.537	No	ns	0.9784
Nrx-AT vs. NrxΔPDZ-AT	18.55	7.666 to 29.44	Yes	***	0.0003
Nrx-AT vs. NrxΔPDZ;BG380>PDZ-NB	-1.116	-12.00 to 9.771	No	ns	0.9925
NrxΔPDZ-AT vs. NrxΔPDZ;BG380>PDZ-NB	-19.67	-30.56 to -8.782	Yes	***	0.0001

## Sheet: Fig. 4
Figure 4h	Parameter: mEJP Amplitude (in mV)
Genotypes	Nrx-1AT	NrxΔPDZ-AT	NrxΔPDZ-AT; MN > Nb-PDZ	NrxΔPDZ-AT; MN > Nb-PDZ-GFP
	1.223	1.038	1.115	1.302
	0.758	1.368	1.007	1.28
	0.934	1.449	1.013	1.11
	1.146	0.809	0.958	1.518
	0.806	1.797	0.861	1.256
	1.324	1.371	0.973	1.393
	1.262	1.63	1.197	1.235
	1.194	1.978	1.053	2.358
	1.298	1.573	0.879	1.927
	1.082	1.498	1.033	1.336
			0.926
AVG	1.1027	1.4511	1.00136	1.4715
SD	0.203555	0.34036	0.0990255	0.382754
SEM	0.0643698	0.107631	0.0298573	0.121037
n	10	10	11	10
Tukey's multiple comparisons test	Mean Diff.	95.00% CI of diff.	Below threshold?	Summary	Adjusted P Value
Nrx-AT vs. NrxΔPDZ-AT	-0.3484	-0.6812 to -0.01560	Yes	*	0.0372
Nrx-AT vs. NrxΔPDZ-AT; MN > Nb-PDZ	0.1013	-0.2238 to 0.4265	No	ns	0.8359
Nrx-AT vs. NrxΔPDZ-AT; MN > Nb-PDZ-GFP	-0.3688	-0.7016 to -0.03600	Yes	*	0.025
NrxΔPDZ-AT vs. NrxΔPDZ-AT; MN > Nb-PDZ	0.4497	0.1246 to 0.7749	Yes	**	0.0035
NrxΔPDZ-AT vs. NrxΔPDZ-AT; MN > Nb-PDZ-GFP	-0.0204	-0.3532 to 0.3124	No	ns	0.9984
NrxΔPDZ-AT; MN > Nb-PDZ vs. NrxΔPDZ-AT; MN > Nb-PDZ-GFP	-0.4701	-0.7953 to -0.1450	Yes	**	0.0022
Figure 4i	Parameter: EJP Amplitude (in mV)
Genotypes	Nrx-1AT	NrxΔPDZ-AT	NrxΔPDZ-AT; MN > Nb-PDZ	NrxΔPDZ-AT; MN > Nb-PDZ-GFP
	44.1242	24.776	32.732	28.5933
	32.9161	28.3863	56.1933	29.509
	37.3994	23.9212	49.7363	30.4929
	64.7747	41.9574	36.175	19.8666
	38.2835	25.2015	44.9947	26.1732
	63.6207	22.6484	46.3641	30.5408
	38.0436	33.2127	41.9302	21.818
	41.5434	28.9415	40.062	29.0102
	38.8689	33.0264	37.9034	20.2857
	39.93	27.4673	39.1205	25.4531
			39.1624
AVG	43.9504	28.9539	42.2158	26.1743
SD	11.0557	5.80201	6.67469	4.17254
SEM	3.49612	1.83476	2.0125	1.31947
n	10	10	11	10
Tukey's multiple comparisons test	Mean Diff.	95.00% CI of diff.	Below threshold?	Summary	Adjusted P Value
Nrx-1AT vs. NrxΔPDZ-AT	15	6.141 to 23.85	Yes	***	0.0003
Nrx-1AT vs. NrxΔPDZ-AT; MN > Nb-PDZ	1.735	-6.917 to 10.39	No	ns	0.9488
Nrx-1AT vs. NrxΔPDZ-AT; MN > Nb-PDZ-GFP	17.78	8.921 to 26.63	Yes	****	<0.0001
NrxΔPDZ-AT vs. NrxΔPDZ-AT; MN > Nb-PDZ	-13.26	-21.91 to -4.610	Yes	**	0.0011
NrxΔPDZ-AT vs. NrxΔPDZ-AT; MN > Nb-PDZ-GFP	2.78	-6.076 to 11.64	No	ns	0.833
NrxΔPDZ-AT; MN > Nb-PDZ vs. NrxΔPDZ-AT; MN > Nb-PDZ-GFP	16.04	7.390 to 24.69	Yes	****	<0.0001
Figure 4j		Parameter: Quantal Content
Genotypes	Nrx-1AT	NrxΔPDZ-AT	NrxΔPDZ-AT; MN > Nb-PDZ	NrxΔPDZ-AT; MN > Nb-PDZ-GFP
	36.0786	23.8689	29.3561	21.9611
	43.425	20.7502	55.8027	23.0539
	40.0422	16.5088	49.098	27.4711
	56.5224	51.8633	37.7609	13.0874
	47.4982	14.0242	52.2586	20.8385
	48.0519	16.5196	47.6507	21.9245
	30.1455	20.3759	35.0294	17.6664
	34.7935	14.6317	38.0456	12.3029
	29.9452	20.9958	43.121	10.5271
	36.9039	18.336	37.8707	19.0517
			42.292
AVG	40.3406	21.7874	42.5714	18.7884
SD	8.53033	11.013	7.96827	5.3937
SEM	2.69753	3.48263	2.40252	1.70564
n	10	10	11	10
Tukey's multiple comparisons test	Mean Diff.	95.00% CI of diff.	Below threshold?	Summary	Adjusted P Value
Nrx-1AT vs. NrxΔPDZ-AT	18.55	8.386 to 28.72	Yes	***	0.0001
Nrx-1AT vs. NrxΔPDZ-AT; MN > Nb-PDZ	-2.231	-12.16 to 7.703	No	ns	0.9301
Nrx-1AT vs. NrxΔPDZ-AT; MN > Nb-PDZ-GFP	21.55	11.39 to 31.72	Yes	****	<0.0001
NrxΔPDZ-AT vs. NrxΔPDZ-AT; MN > Nb-PDZ	-20.78	-30.72 to -10.85	Yes	****	<0.0001
NrxΔPDZ-AT vs. NrxΔPDZ-AT; MN > Nb-PDZ-GFP	2.999	-7.168 to 13.17	No	ns	0.857
NrxΔPDZ-AT; MN > Nb-PDZ vs. NrxΔPDZ-AT; MN > Nb-PDZ-GFP	23.78	13.85 to 33.72	Yes	****	<0.0001
Figure 4k		Parameter: Number of boutons at NMJ 6/7
Genotypes	Nrx-1AT	NrxΔPDZ-AT	NrxΔPDZ-AT; MN > Nb-PDZ	NrxΔPDZ-AT; MN > Nb-PDZ-GFP
	99	58	98	95
	97	57	101	80
	94	64	80	98
	93	70	106	97
	81	57	86	107
	96	59	95	92
	84	49	105	91
	102	53	99	90
	94	58	96	97
	104	62	92	92
	106	56	100	84
	97	64	90	90
	105	62	74	86
	102	63	86	104
	90	64		95
	94	59		80
	95	63		108
	83			97
				79
				100
				99
				95
AVG	95.33	59.88	93.43	93.45
SD	7.34	4.923	9.346	8.152
SEM	1.73	1.194	2.498	1.738
n	18	17	14	22
Tukey's multiple comparisons test	Mean Diff.	95.00% CI of diff.	Below threshold?	Summary	Adjusted P Value
Nrx-1AT vs. NrxΔPDZ-AT	35.45	28.71 to 42.19	Yes	****	<0.0001
Nrx-1AT vs. NrxΔPDZ-AT; MN > Nb-PDZ	1.905	-5.198 to 9.008	No	ns	0.8942
Nrx-1AT vs. NrxΔPDZ-AT; MN > Nb-PDZ-GFP	1.879	-4.456 to 8.214	No	ns	0.8626
NrxΔPDZ-AT vs. NrxΔPDZ-AT; MN > Nb-PDZ	-33.55	-40.74 to -26.35	Yes	****	<0.0001
NrxΔPDZ-AT vs. NrxΔPDZ-AT; MN > Nb-PDZ-GFP	-33.57	-40.01 to -27.14	Yes	****	<0.0001
NrxΔPDZ-AT; MN > Nb-PDZ vs. NrxΔPDZ-AT; MN > Nb-PDZ-GFP	-0.02597	-6.840 to 6.789	No	ns	>0.9999

## Sheet: Fig. 5
Figure 5b		Parameter: Pearson's co-efficient, r (colocalization volume) between Nrx1 and mScarlet at the VNC
Genotypes	Nrx-1 > Nrx-1 + Nb-mScarlet	Nrx-1 > Nrx-1-AT + Nb-mScarlet
	0.2008	0.7122
	0.2928	0.7989
	0.2599	0.6918
	0.2573	0.7802
	0.2192	0.7543
	0.2732	0.6792
	0.2479	0.7403
AVG	0.2502	0.7367
SD	0.03134	0.04473
SEM	0.01185	0.01691
n	7	7
Unpaired t test
P value	<0.0001
P value summary	****
Significantly different (P < 0.05)?	Yes
One- or two-tailed P value?	Two-tailed
t, df	t=23.57, df=12
Figure 5e		Parameter: Pearson's co-efficient, r (colocalization volume) between Nrx1 and mScarlet at the NMJ
Genotypes	Nrx-1 > Nrx-1 + Nb-mScarlet	Nrx-1 > Nrx-1-AT + Nb-mScarlet
	0.1315	0.7647
	0.0534	0.6483
	0.291	0.6344
	0.1103	0.8544
	0.2481	0.8837
	0.0837	0.9028
	0.1301	0.7548
	0.1347	0.8612
	0.0308	0.6087
	0.0515	0.6999
	0.042	0.6235
	0.0294	0.6839
	0.1742	0.7633
	0.07	0.6328
	0.1178	0.6454
	0.1939	0.7446
	0.081	0.7224
	0.211	0.7804
	0.0606	0.7479
AVG	0.1182	0.7346
SD	0.07567	0.0923
SEM	0.01736	0.02117
n	19	19
Unpaired t test
P value	<0.0001
P value summary	****
Significantly different (P < 0.05)?	Yes
One- or two-tailed P value?	Two-tailed
t, df	t=22.51, df=36

## Sheet: Fig. 6
Figure 6c		Parameter: Velocity of mScarlet-positive punctae/ vesicles trafficked along the motor neuron axons in the genotype Nrx-1 > Nrx-1-AT, Nb-mScarlet
Conditions	Away from VNC	Towards VNC
	0.21056	0.223683
	0.137906	0.187538
	0.34453	0.0963849
	0.219945	0.197889
	0.16479	0.350635
	0.304731	0.452914
	0.194955	0.0795327
	0.48331	0.0754702
	0.150595	0.30125
	0.244445	0.239991
	0.508109	0.274108
	0.222423	0.356959
	0.0806154	0.313174
	0.159772	0.237824
	0.1127	0.309499
	0.253053	0.287041
	0.587184	0.296731
	0.212259	0.192575
	0.103297	0.0937092
	0.249066	0.0834967
	0.460818	0.217522
	0.19164	0.0599379
	0.0568079	0.187538
	0.266712	0.135058
	0.0994683	0.181913
	0.271287	0.230201
	0.0984608	0.0908544
		0.140875
		0.338635
		0.353769
		0.0895934
		0.145037
		0.0606621
		0.0839509
		0.179838
AVG	0.2366	0.2042
SD	0.137	0.1043
SEM	0.02637	0.01763
n	27	35
Unpaired t test
P value	0.1466
P value summary	ns
Significantly different (P < 0.05)?	No
One- or two-tailed P value?	One-tailed
t, df	t=1.060, df=60
Figure 6g		Parameter: mScarlet and Rab2 intensities (arbitrary units) in overlapping segmented HRP-positive puncta in the genotype Nrx-1 > Nrx-1-AT + Nb-mScarlet + Rab2CA-YFP																					Figure 6l		Parameter: mScarlet and Rab2 intensities (arbitrary units) in overlapping segmented HRP-positive puncta in the genotype Nrx-1 > Nrx-1 + Nb-mScarlet + Rab2CA-YFP
Puncta #	Signal Intensity	Rab2CA-YFP	mScarlet				Linear regression																Puncta #	Signal Intensity	Rab2CA-YFP	mScarlet
1		0	0.620709				Best-fit values																1		0.481072	0					Linear regration
2		0	0				Slope	0.1787															2		0.711683	0					Best-fit values
3		0.188153	0.434627				Y-intercept	0.171															3		0.731759	0					Slope	0.003935
4		0.582986	0.384247				X-intercept	-0.9567															4		0.5072	0					Y-intercept	0.002068
5		0.251672	0.0172651				1/slope	5.595															5		0.843691	0					X-intercept	-0.5255
6		0.700696	0																				6		0.0298037	0					1/slope	254.1
7		0.424996	0.762414				Std. Error																7		0.885986	0
8		0.957213	0.663124				Slope	0.02455															8		0.568816	0					Std. Error
9		0	0.816168				Y-intercept	0.01033															9		0.46287	0					Slope	0.00556
10		0.3562	0.715788																				10		0.281943	0					Y-intercept	0.002638
11		0.611074	0.466591				95% Confidence Intervals																11		0.509063	0
12		0.258947	0.68198				Slope	0.1306 to 0.2269															12		0.800503	0					95% Confidence Intervals
13		0	0.876976				Y-intercept	0.1507 to 0.1913															13		0.379274	0					Slope	-0.006971 to 0.01484
14		0	0				X-intercept	-1.433 to -0.6792															14		0.524607	0					Y-intercept	-0.003106 to 0.007242
15		0.594111	0																				15		0.555012	0					X-intercept	-infinity to 0.2952
16		0	0				Goodness of Fit																16		0.732141	0
17		0.748097	0.582918				R squared	0.03771															17		0.726731	0					Goodness of Fit
18		0.621947	0				Sy.x	0.2562															18		0.299101	0					R squared	0.0003735
19		0.494234	0.140823																				19		0.222107	0					Sy.x	0.05778
20		0.438455	0.538506				Is slope significantly non-zero?																20		0.301284	0
21		0.38346	0.452284				F	53.02															21		0.598693	0					Is slope significantly non-zero?
22		0	0.714374				DFn, DFd	1, 1353															22		0.551706	0					F	0.501
23		0.441169	0.223649				P value	<0.0001															23		0.565314	0					DFn, DFd	1, 1341
24		0.3871	0				Deviation from zero?	Significant															24		0.877233	0					P value	0.4792
25		0.659628	0.540132																				25		0.194349	0					Deviation from zero?	Not Significant
26		0.625451	0																				26		0.351525	0
27		0.504423	0.584304																				27		0.656388	0
28		0	0.649731				Comparison of Fits																28		0.763251	0					Comparison of Fits
29		0	0.608276				Null hypothesis	YIntercept = 0															29		0.395706	0					Null hypothesis	YIntercept = 0
30		0.843924	0.744744				Alternative hypothesis	YIntercept unconstrained															30		0.68756	0					Alternative hypothesis	YIntercept unconstrained
31		0.880362	0.760444				P value	<0.0001															31		0.726431	0					P value	0.4331
32		0.521177	0.158224				Conclusion (alpha = 0.05)	Reject null hypothesis															32		0.63192	0					Conclusion (alpha = 0.05)	Do not reject null hypothesis
33		0	0.598483				Preferred model	YIntercept unconstrained															33		0.329898	0					Preferred model	YIntercept = 0
34		0	0.124882				F (DFn, DFd)	123.9 (1, 432)															34		0.631714	0					F (DFn, DFd)	0.6147 (1, 1341)
35		0.707205	0.130672																				35		0	0
36		0.469193	0.970492																				36		0	0
37		0.208641	0.460748																				37		0.569801	0
38		0.447351	0																				38		0.30974	0
39		0.572941	0																				39		0.334647	0
40		0.497656	0.472477																				40		0.353624	0
41		0.223375	0																				41		0.515692	0
42		0.47346	0.0781492																				42		0.633085	0
43		0	0																				43		0.553446	0
44		0.994906	0.323334																				44		0.434018	0
45		0.683157	0.509928																				45		0.588793	0
46		0.373194	0																				46		0.692859	0
47		0.590457	0.428542																				47		0.41677	0
48		0.794439	0.52673																				48		0.549122	0
49		0	0.364019																				49		0.737612	0
50		0.186353	0																				50		0.720084	0
51		0.564544	0.035812																				51		0.28315	0
52		0.823947	0.168306																				52		0.530963	0
53		0.338972	0																				53		0.713688	0
54		0	0.556578																				54		0.636953	0
55		0.641058	0																				55		0.412806	0
56		0.579588	0.673547																				56		0.440109	0
57		0	0																				57		0.730937	0
58		0	0																				58		0.797354	0
59		0.979077	0.757894																				59		0.723637	0
60		0.285116	0																				60		0.397409	0
61		0.720771	0.529117																				61		0.563378	0
62		0.542944	0.593183																				62		0.602926	0
63		0.656823	0.189285																				63		0.519007	0
64		0.327515	0																				64		0.0850947	0
65		0.638753	0.622551																				65		0.464442	0
66		0	0.601383																				66		0.680445	0
67		0	0																				67		0.820087	0
68		0.657568	0.302197																				68		0.562549	0
69		0.80255	0.791964																				69		0.488396	0
70		0.52623	0.189026																				70		0.689998	0
71		0.722872	0.241675																				71		0.643447	0
72		0.638423	0.687488																				72		0.668586	0
73		0.42005	0																				73		0.470668	0
74		0.641705	0																				74		0.533623	0
75		0	0.514972																				75		0.760864	0
76		0.856276	0.404176																				76		0.600777	0
77		0.254369	0																				77		0.415477	0
78		0.680131	0.595562																				78		0.759657	0
79		0.0721325	0.707802																				79		0.55716	0
80		0.905375	0.295616																				80		0.623054	0
81		0.944342	0.720428																				81		0.448676	0
82		0.674272	0.770546																				82		0.0258842	0
83		0	0																				83		0.342884	0
84		0	0.711886																				84		0.529902	0
85		0	0.227209																				85		0.383317	0
86		0.367979	0																				86		0.586774	0
87		0.0140113	0.065326																				87		0.622646	0
88		0.291053	0.313034																				88		0.34716	0
89		0.807869	0.492853																				89		0.437806	0
90		0.539119	0.315493																				90		0.668914	0
91		0.80604	0.288677																				91		0.395701	0
92		0.448634	0.101996																				92		0.912433	0
93		0	0																				93		0.690378	0
94		0.69812	0																				94		0.747189	0
95		0	0																				95		0.520599	0
96		0	0.512122																				96		0.483285	0
97		0.283762	0.325384																				97		0.599599	0
98		0.595861	0.59883																				98		0.57327	0
99		0.726684	0.330668																				99		0.34223	0
100		0	0.0610212																				100		0.597567	0
101		0.61845	0																				101		0.505441	0
102		0.546083	0.109548																				102		0.795082	0
103		0.807518	0.61077																				103		0.790409	0
104		0.387551	0																				104		0.649126	0
105		0.795651	0.359336																				105		0.595202	0
106		0.631435	0.551773																				106		0.459166	0
107		0.108287	0.631655																				107		0.0951807	0
108		0.566801	0.0962415																				108		0.431138	0
109		0.537634	0.467788																				109		0.00764232	0
110		0.0102387	0																				110		0	0
111		0.500583	0																				111		0.731014	0
112		0	0.0411118																				112		0.745106	0
113		0.00593784	0.402348																				113		0.328292	0
114		0.502836	0.177163																				114		0.630053	0
115		0.444115	0.013164																				115		0.706984	0
116		0.225099	0.691758																				116		0.378507	0
117		0	0																				117		0.0120591	0
118		1	0.713729																				118		0.44134	0
119		0.0137263	0.575599																				119		0.358387	0
120		0.533956	0.259598																				120		0.665141	0
121		0.435086	0.0960257																				121		0.777407	0
122		0.0961155	0.134546																				122		0.450539	0
123		0.558933	0																				123		0.694671	0
124		0	0																				124		0.013272	0
125		0.7093	0.731049																				125		0.573619	0
126		0	0																				126		0.702594	0
127		0.896762	0.7476																				127		0.54772	0
128		0.735077	1																				128		0.382858	0
129		0.541044	0.390481																				129		0.446612	0
130		0.788285	0.00789921																				130		0.894911	0
131		0.245632	0																				131		1	0
132		0.35575	0.36468																				132		0.613267	0
133		0.81947	0.580686																				133		0.551786	0
134		0.741287	0.141747																				134		0.780862	0
135		0.109026	0.467308																				135		0.432391	0
136		0.273934	0.485376																				136		0.123626	0
137		0.323495	0																				137		0.743039	0
138		0.0587593	0																				138		0.680179	0
139		0.533867	0.779893																				139		0.643957	0
140		0.717071	0.0365837																				140		0.3855	0
141		0	0																				141		0.480511	0
142		0.739938	0.549298																				142		0.361328	0
143		0.825845	0.667682																				143		0.0603546	0
144		0	0.582112																				144		0.337116	0
145		0.779055	0.120507																				145		0.492658	0
146		0	0.415232																				146		0.562698	0
147		0.824149	0.542366																				147		0.608733	0
148		0.923357	0.637243																				148		0.812408	0
149		0.456133	0.0186547																				149		0.761047	0
150		0	0.17472																				150		0.610545	0
151		0	0.195235																				151		0.414164	0
152		0	0.115012																				152		0.440032	0
153		0.466193	0.0762746																				153		0.935927	0
154		0	0																				154		0.715528	0
155		0	0.0760378																				155		0.782338	0
156		0	0.623003																				156		0.519812	0
157		0	0																				157		0.821696	0
158		0.603161	0.0164635																				158		0.421814	0
159		0	0																				159		0.598052	0
160		0.526702	0.433674																				160		0.700394	0
161		0	0.470973																				161		0.199487	0
162		0	0.783295																				162		0.864264	0
163		0.62019	0.516732																				163		0.916724	0
164		0.452331	0.615517																				164		0.446529	0
165		0	0.638662																				165		0.0320345	0
166		0	0.360918																				166		0.724775	0
167		0.436172	0																				167		0.210883	0
168		0.651511	0.371466																				168		0.390648	0
169		0.639279	0.415535																				169		0.682419	0
170		0.663739	0.00703393																				170		0.555676	0
171		0.649823	0.441894																				171		0.541389	0
172		0.891907	0.523333																				172		0.833187	0
173		0.511557	0.673514																				173		0.467221	0
174		0	0.0997831																				174		0.560458	0
175		0.589217	0																				175		0.22755	0
176		0	0.646717																				176		0.834598	0
177		0	0																				177		0.0843167	0
178		0.46146	0.454131																				178		0.505477	0
179		0	0.453526																				179		0.82448	0
180		0.76405	0.302311																				180		0.483428	0
181		0	0.108232																				181		0.812783	0
182		0.293023	0																				182		0.459476	0
183		0.703947	0																				183		0.755771	0
184		0	0.472489																				184		0.563589	0
185		0.315013	0.302003																				185		0.723345	0
186		0.833013	0.65521																				186		0.504893	0
187		0.343294	0.150174																				187		0.649043	0
188		0.555796	0.0296751																				188		0.479198	0
189		0.44694	0																				189		0.85924	0
190		0.0764121	0.0621212																				190		0.632361	0
191		0	0																				191		0	0
192		0.442674	0																				192		0.698153	0
193		0.202479	0																				193		0.817796	0
194		0	0.228878																				194		0.670734	0
195		0.706866	0																				195		0.605836	0
196		0.560074	0																				196		0.737874	0
197		0	0.382606																				197		0.637884	0
198		0.6132	0.715865																				198		0.633645	0
199		0	0.791708																				199		0.39688	0
200		0.851119	0.68604																				200		0.329335	0
201		0.498394	0.49285																				201		0.53312	0
202		0.398609	0																				202		0.767144	0
203		0.747898	0.0243441																				203		0.574832	0
204		0.298615	0.368212																				204		0.637728	0
205		0	0																				205		0.794544	0
206		0	0																				206		0.75786	0
207		0.146363	0.569649																				207		0	0
208		0.504542	0.546336																				208		0.568401	0
209		0	0.640014																				209		0.608559	0
210		0	0.704423																				210		0	0
211		0	0																				211		0.635832	0
212		0	0.719313																				212		0.149948	0
213		0.343923	0																				213		0.438486	0
214		0.669583	0																				214		0.281571	0
215		0.525816	0.0398778																				215		0.276276	0
216		0	0.583996																				216		0.509102	0
217		0.546226	0																				217		0.503232	0
218		0.576236	0																				218		0.90587	0
219		0	0																				219		0	0
220		0	0																				220		0.511728	0
221		0.723998	0																				221		0.456492	0
222		0.84482	0																				222		0.842045	0
223		0	0.692361																				223		0.499206	0
224		0	0.455555																				224		0.459668	0
225		0.772507	0.462304																				225		0.409517	0
226		0.746153	0.750699																				226		0.828045	0
227		0.934418	0.71109																				227		0.760433	0
228		0.407663	0																				228		0.695124	0
229		0	0.566299																				229		0.245869	0
230		0.584086	0.00561417																				230		0.298517	0
231		0	0.465646																				231		0.404332	0
232		0.215147	0																				232		0.527802	0
233		0.379889	0.342279																				233		0.777756	0
234		0.0884227	0																				234		0	0
235		0	0.578625																				235		0.349263	0
236		0.796344	0.350897																				236		0.690755	0
237		0.45687	0																				237		0	0
238		0	0																				238		0.600211	0
239		0.00751385	0																				239		0	0
240		0	0.615014																				240		0.572561	0
241		0.494438	0.682816																				241		0	0
242		0.258904	0.133927																				242		0.772748	0
243		0.798715	0.257654																				243		0	0
244		0.750539	0.708729																				244		0.371535	0
245		0	0.740714																				245		0.268764	0
246		0	0.130588																				246		0.24957	0
247		0.716783	0																				247		0.706559	0
248		0.156026	0																				248		0.650336	0
249		0.584206	0.792094																				249		0.355574	0
250		0.61487	0.644185																				250		0.445893	0
251		0.713242	0.294529																				251		0.60168	0
252		0.199252	0.580874																				252		0.222623	0
253		0.748505	0.441992																				253		0.37085	0
254		0.419383	0																				254		0.284843	0
255		0	0.680435																				255		0.0809244	0
256		0.602436	0.250322																				256		0.760018	0
257		0	0.57011																				257		0.345403	0
258		0.729879	0.0467922																				258		0.450993	0
259		0.426917	0.256898																				259		0.877224	0
260		0.347347	0																				260		0	0
261		0.953759	0.748062																				261		0.623761	0
262		0	0																				262		0.431078	0
263		0	0																				263		0.485259	0
264		0	0																				264		0.410319	0
265		0.392871	0																				265		0.807842	0
266		0.86208	0.524697																				266		0.433135	0
267		0.527729	0.672422																				267		0.798254	0
268		0.315157	0.651319																				268		0	0
269		0	0.240207																				269		0.647612	0
270		0.0163765	0.1192																				270		0.469752	0
271		0.824957	0.708062																				271		0.935194	0
272		0.259633	0																				272		0.320822	0
273		0	0.645357																				273		0	0
274		0	0																				274		0.697849	0
275		0	0																				275		0.642133	0
276		0.00596623	0.0246704																				276		0.576998	0
277		0	0																				277		0.663531	0
278		0.0531897	0																				278		0.422367	0
279		0	0.417519																				279		0.391972	0
280		0.464881	0																				280		0.379777	0
281		0.336271	0.0222249																				281		0.62932	0
282		0.656556	0.17107																				282		0.344144	0
283		0.472883	0.33482																				283		0.484082	0
284		0.274574	0.655367																				284		0.872756	0
285		0.589406	0.14212																				285		0.6575	0
286		0	0.051668																				286		0.0772768	0
287		0	0.443757																				287		0	0
288		0.628759	0.587759																				288		0	0
289		0	0.116258																				289		0.0819812	0
290		0	0																				290		0.645941	0
291		0	0.568832																				291		0.302276	0
292		0.464879	0																				292		0.597125	0
293		0	0.328096																				293		0	0
294		0.393556	0.0429505																				294		0.684617	0
295		0	0.42526																				295		0.271798	0
296		0.0714918	0																				296		0.520459	0
297		0.330728	0.653012																				297		0.171836	0
298		0.422998	0.737045																				298		0	0
299		0.485369	0																				299		0.942232	0
300		0	0																				300		0.348132	0
301		0	0.101067																				301		0.60208	0
302		0.559079	0.103221																				302		0.0454346	0
303		0.502565	0.100075																				303		0.38576	0
304		0	0																				304		0.51633	0
305		0	0																				305		0.545132	0
306		0.251526	0																				306		0.47774	0
307		0.609079	0																				307		0.682619	0
308		0	0																				308		0.463385	0
309		0.872004	0.558224																				309		0	0
310		0.811313	0.403562																				310		0.0915671	0
311		0.0636291	0																				311		0.179701	0
312		0.0454112	0																				312		0.599031	0
313		0	0																				313		0.499197	0
314		0.124644	0.513655																				314		0.586186	0
315		0.174553	0																				315		0.372777	0
316		0.640871	0.564705																				316		0.945751	0
317		0	0																				317		0.684135	0
318		0	0.0885757																				318		0.645435	0
319		0	0.48285																				319		0.242202	0
320		0.375198	0																				320		0.319128	0
321		0.489216	0																				321		0.34805	0
322		0.0303713	0.623847																				322		0.693694	0
323		0.0310277	0																				323		0.696606	0
324		0.173753	0.00697296																				324		0.490606	0
325		0.353904	0.143298																				325		1	0
326		0.723597	0.416659																				326		0	0
327		0.282391	0.493322																				327		0.652908	0
328		0	0																				328		0.265405	0
329		0.652823	0.0894287																				329		0.462168	0
330		0	0																				330		0.385434	0
331		0	0																				331		0	0
332		0	0.52933																				332		0.692568	0
333		0	0.319374																				333		0.347972	0
334		0	0																				334		0.265216	0
335		0.0779742	0.210516																				335		0.353285	0
336		0	0																				336		0.371823	0
337		0.385051	0.602842																				337		0.576225	0
338		0	0.165312																				338		0	0
339		0.265168	0.0926615																				339		0.60963	0
340		0.386309	0.575867																				340		0	0
341		0	0																				341		0.451786	0
342		0.700945	0																				342		0.746857	0
343		0	0																				343		0.237383	0
344		0	0																				344		0.643481	0
345		0	0																				345		0.797599	0
346		0.0209855	0.414365																				346		0.305307	0
347		0.270055	0																				347		0.641875	0
348		0	0																				348		0.760183	0
349		0.00968515	0.620892																				349		0.585771	0
350		0.464933	0																				350		0	0
351		0	0																				351		0.420359	0
352		0	0																				352		0.0477196	0
353		0	0.206937																				353		0	0
354		0.764488	0.0954922																				354		0.529098	0
355		0	0																				355		0	0
356		0.436822	0.318772																				356		0.296942	0
357		0.026399	0.230525																				357		0.21987	0
358		0.510097	0																				358		0.60447	0
359		0.6275	0																				359		0.029107	0
360		0.071506	0																				360		0.484195	0
361		0.553456	0.257862																				361		0.774419	0
362		0	0																				362		0.479813	0
363		0.778906	0.714354																				363		0	0
364		0.744399	0.309043																				364		0.594829	0
365		0.446647	0.744598																				365		0.428389	0
366		0.355618	0.377418																				366		0.778664	0
367		0.671814	0.282964																				367		0	0
368		0.67005	0.149296																				368		0.492791	0
369		0	0.530095																				369		0.336842	0
370		0	0																				370		0	0
371		0	0																				371		0.701268	0
372		0.311323	0.497282																				372		0	0
373		0	0																				373		0.382718	0
374		0	0																				374		0.313065	0
375		0.80119	0																				375		0.140383	0
376		0.938724	0.730657																				376		0.715507	0
377		0.163475	0																				377		0.635522	0
378		0.731066	0.503299																				378		0.36742	0
379		0	0																				379		0.228271	0
380		0	0.428907																				380		0.0993158	0
381		0.101972	0.407569																				381		0.32535	0
382		0	0.17797																				382		0.574634	0
383		0.779035	0.300066																				383		0	0
384		0.580761	0																				384		0.405903	0
385		0	0.291948																				385		0.348685	0
386		0	0.44922																				386		0.41138	0
387		0.490128	0.410447																				387		0	0
388		0	0.212257																				388		0.318102	0
389		0.0874387	0.217426																				389		0.24306	0
390		0.291523	0.241746																				390		0.0420437	0
391		0	0.790086																				391		0	0
392		0.590416	0.429515																				392		0.17163	0
393		0	0.158947																				393		0	0
394		0	0.401431																				394		0.454655	0
395		0.141072	0.446471																				395		0.13001	0
396		0.194152	0.664953																				396		0.358658	0
397		0.605121	0																				397		0	0
398		0	0.00348812																				398		0.521021	0
399		0.310117	0.147545																				399		0.657437	0
400		0	0																				400		0	0
401		0	0.298936																				401		0	0
402		0.161435	0.562607																				402		0.219004	0
403		0	0.399312																				403		0.566603	0
404		0	0.581566																				404		0.702999	0
405		0	0.47837																				405		0.828246	0
406		0	0.253202																				406		0.556439	0
407		0	0.544116																				407		0.494719	0
408		0	0.106175																				408		0.84979	0
409		0.255911	0.27847																				409		0	0
410		0.33032	0.171618																				410		0.713059	0
411		0.0907928	0.400245																				411		0.847917	0
412		0.431291	0.689808																				412		0	0
413		0	0																				413		0.666314	0
414		0.17812	0.276942																				414		0.633718	0
415		0	0.346439																				415		0.624722	0
416		0.622859	0.314338																				416		0.470291	0
417		0.512089	0.401558																				417		0.207773	0
418		0	0																				418		0.125015	0
419		0	0.437406																				419		0.121753	0
420		0.598393	0.524965																				420		0.7688	0
421		0	0.395472																				421		0.25774	0
422		0	0.459829																				422		0.418059	0
423		0.389923	0.429905																				423		0	0
424		0	0.65754																				424		0.309502	0
425		0.37982	0																				425		0.089825	0
426		0.00719417	0.215282																				426		0	0
427		0.34663	0.4212																				427		0.495255	0
428		0.620098	0.196491																				428		0	0
429		0.534128	0.185784																				429		0.741666	0
430		0.428082	0.674524																				430		0	0
431		0.0984862	0.469069																				431		0.358593	0
432		0.00607329	0.417913																				432		0	0
433		0.419028	0.429003																				433		0.448112	0
434		0.0217446	0																				434		0	0
435		0.465046	0.345448																				435		0	0
436		0	0.160786																				436		0.374457	0
437		0.406557	0																				437		0	0
438		0.599342	0.461528																				438		0.575726	0
439		0	0.729067																				439		0.878335	0
440		0	0.379792																				440		0	0
441		0.792621	0.32358																				441		0.512232	0
442		0.234435	0.135285																				442		0	0
443		0.788917	0.293113																				443		0.89992	0
444		0.0442357	0																				444		0	0
445		0.301073	0																				445		0.276623	0
446		0	1																				446		0.359797	0
447		0.244951	0.46724																				447		0.0630057	0
448		0.0664873	0.214754																				448		0	0
449		0.203673	0.373726																				449		0	0
450		0	0																				450		0	0
451		0	0.379351																				451		0.258134	0
452		0	0.430541																				452		0.261841	0
453		0.0577745	0.338738																				453		0.312956	0
454		0.302969	0.45429																				454		0	0
455		0.267873	0																				455		0	0
456		0	0.369119																				456		0	0
457		0.121609	0																				457		0	0
458		0.242265	0.360449																				458		0	0
459		0.76777	0.320511																				459		0.116452	0
460		0	0.418662																				460		0	0
461		0.48795	0.365422																				461		0	0
462		0	0																				462		0.446138	0
463		0	0.163593																				463		0	0
464		0.233921	0.236411																				464		0	0
465		0	0.335575																				465		0	0
466		0.00654134	0.433901																				466		0.701828	0
467		0	0																				467		0	0
468		0.486752	0.582078																				468		0	0
469		0	0																				469		0	0
470		0.453424	0.0440583																				470		0.701172	0
471		0.0421455	0.374251																				471		0	0
472		0	0.350578																				472		0	0
473		0.454309	0																				473		0.0371883	0
474		0.48379	0.296646																				474		0.73245	0
475		0	0																				475		0.786791	0
476		0.00714032	0.241514																				476		0.837438	0
477		0.178219	0.439361																				477		0.767438	0
478		0.446286	0.601691																				478		0.709879	0
479		0.217901	0.298777																				479		0.702149	0
480		0.464497	0.447728																				480		0	0
481		0.372992	0.60348																				481		0.553816	0
482		0	0.263914																				482		0.957947	0
483		0	0.379286																				483		0.297111	0
484		0.35136	0																				484		0.660074	0
485		0.650005	0.0319723																				485		0.34553	0
486		0.234571	0.426191																				486		0.45913	0
487		0.386749	0.401351																				487		0.474114	0
488		0.5981	0.338632																				488		0.664286	0
489		0.305709	0.298678																				489		0.534652	1
490		0	0.336273																				490		0.400608	0
491		0.0436001	0.471088																				491		0	0
492		0.414531	0.379554																				492		0.660823	0
493		0	0.54289																				493		0.509177	0
494		0.178686	0.307449																				494		0.0725702	0
495		0.415712	0.0556848																				495		0.702369	0
496		0.223773	0.228433																				496		0.588684	0
497		0.127551	0.256023																				497		0.442248	0
498		0	0.371704																				498		0.382239	0
499		0.394499	0.167484																				499		0.666457	0
500		0.134476	0.20263																				500		0.563429	0
501		0.0158819	0.458132																				501		0.0132493	0
502		0	0.25811																				502		0.498242	0
503		0.150744	0																				503		0.749874	0
504		0.293779	0.390802																				504		0.490038	0
505		0.458117	0																				505		0.442285	0
506		0.135787	0.43737																				506		0.725406	0
507		0	0.225558																				507		0.319742	0
508		0	0.407921																				508		0.472035	0
509		0	0.46516																				509		0	0
510		0	0.0604851																				510		0	0
511		0.42612	0.200442																				511		0.745212	0
512		0.612105	0																				512		0.364211	0
513		0	0																				513		0.420411	0
514		0	0.882187																				514		0.267902	0
515		0.221443	0.432816																				515		0.4964	0
516		0.429373	0.336196																				516		0.565664	0
517		0	0																				517		0.459384	0
518		0.608324	0																				518		0.254388	0
519		0.439323	0.345494																				519		0.612025	0
520		0	0.0205353																				520		0.609651	0
521		0	0																				521		0.349476	0
522		0.654856	0.412072																				522		0.747704	0
523		0	0																				523		0.807612	0
524		0.354103	0																				524		0.541753	0
525		0	0																				525		0.462344	0
526		0	0.0552138																				526		0.299299	0
527		0.134234	0.294595																				527		0	0
528		0.392906	0.259639																				528		0.685685	0
529		0.221889	0.366165																				529		0.721114	0
530		0	0.355914																				530		0.581246	0
531		0	0.251111																				531		0.460275	0
532		0.425405	0.0125661																				532		0.693121	0
533		0	0																				533		0.890309	0
534		0	0																				534		0.507017	0
535		0.39801	0																				535		0.619392	0
536		0.486768	0.146587																				536		1	0
537		0.678192	0																				537		0	0
538		0.321152	0.34704																				538		0.910724	0
539		0	0.499274																				539		0.907533	0
540		0	0.379172																				540		0.607049	0
541		0	0																				541		0.36498	0
542		0	0.529146																				542		0.921961	0
543		0	0																				543		0.914714	0
544		0	0.422403																				544		0.731049	0
545		0.0161063	0																				545		0.873267	0
546		0.76731	0.553167																				546		0.577815	0
547		0.3638	0.421552																				547		0.637411	0
548		0.389335	0																				548		0.895165	0
549		0.545876	0.20929																				549		0	0
550		0.0782214	0																				550		0.899474	0
551		0	0																				551		0.243792	0
552		0	0																				552		0.985181	0
553		0.607412	0.164668																				553		0.385286	0
554		0	0																				554		0	0
555		0.768868	0.447055																				555		0.80386	0
556		0.494371	0																				556		0.589584	0
557		0.101117	0																				557		0.289828	0
558		0.427191	0.26947																				558		0.270152	0
559		0	0																				559		0.319409	0
560		0.42912	0																				560		0.70486	0
561		0	0.49174																				561		0.372224	0
562		0.432246	0																				562		0.388477	0
563		0	0.472812																				563		0.024091	0
564		0.685846	0																				564		0.237862	0
565		0	0																				565		0.3384	0
566		0.433386	0.212612																				566		0	0
567		0	0.376318																				567		0.240102	0
568		0.276696	0.00913391																				568		0.550605	0
569		0.328217	0																				569		0.802553	0
570		0	0																				570		0.140688	0
571		0.4156	0.408365																				571		0.936633	0
572		0	0																				572		0.862529	0
573		0	0																				573		0.300219	0
574		0.199314	0.505148																				574		0.399872	0
575		0.099919	0																				575		0.470712	0
576		0.295733	0																				576		0.770824	0
577		0.331045	0.275275																				577		0.86561	0
578		0.44974	0.328906																				578		0.661184	0
579		0.10774	0.277174																				579		0.951705	0
580		0.205373	0.2594																				580		0	0
581		0	0.486616																				581		0.638069	0
582		0.0472687	0.131472																				582		0.686897	0
583		0.143058	0.29768																				583		0.390303	0
584		0.429354	0.143807																				584		0.601819	0
585		0.2334	0																				585		0.657453	0
586		0.497689	0																				586		0.907205	0
587		0.261786	0.282415																				587		0.733638	0
588		0.597089	0.216722																				588		0.848348	0
589		0.248929	0.249556																				589		0.708281	0
590		0.672946	0.429811																				590		0.657921	0
591		0.367807	0.0113542																				591		0.62069	0
592		0.618599	0.168247																				592		0.673355	0
593		0.728887	0.403102																				593		0.857086	0
594		0	0																				594		0.723047	0
595		0	0.00813196																				595		0.0662041	0
596		0.445764	0.531305																				596		0.793842	0
597		0.194819	0.178812																				597		0.745262	0
598		0.546567	0																				598		0.0932825	0
599		0.328871	0																				599		0.594531	0
600		0.338246	0.322337																				600		0.198794	0
601		0.0270842	0.272298																				601		0.974893	0
602		0.162713	0.311853																				602		0	0
603		0	0.273356																				603		0.756944	0
604		0.448474	0.34167																				604		0.58303	0
605		0.779433	0.441842																				605		0.658829	0
606		0	0																				606		0.296532	0
607		0.246341	0.296322																				607		0.410008	0
608		0.567779	0																				608		0.061758	0
609		0.475388	0.407351																				609		0.772038	0
610		0	0.253259																				610		0.662454	0
611		0.396657	0.0430447																				611		0.246209	0
612		0	0.427889																				612		0	0
613		0.150122	0																				613		0.871863	0
614		0.352533	0.0953216																				614		0.0553128	0
615		0	0																				615		0.0205014	0
616		0.0381119	0																				616		0.408915	0
617		0	0																				617		0.31314	0
618		0.449184	0.208265																				618		0.0886626	0
619		0	0.422123																				619		0.500362	0
620		0	0.400666																				620		0.278961	0
621		0.437521	0.3847																				621		0.0979464	0
622		0	0																				622		0.192418	0
623		0	0.148604																				623		0.062473	0
624		0.527423	0																				624		0.0823196	0
625		0	0.297487																				625		0.892365	0
626		0	0																				626		0	0
627		0.132214	0.0922181																				627		0.590639	0
628		0.358129	0.423905																				628		0.169125	0
629		0.460953	0.109853																				629		0.954176	0
630		0	0.643823																				630		0	0
631		0	0.106315																				631		0	0
632		0.347834	0.471527																				632		0	0
633		0	0																				633		0.122195	0
634		0.338338	0																				634		0	0
635		0.440383	0.377219																				635		0.709204	0
636		0	0.577112																				636		0	0
637		0	0.0188729																				637		0	0
638		0.626597	0.21823																				638		0.706956	0
639		0.0850561	0																				639		0.751187	0
640		0	0																				640		0.114552	0
641		0.555131	0.399321																				641		0.111462	0
642		0.654576	0.28004																				642		0.658061	0
643		0	0																				643		0	0
644		0	0.00883794																				644		0.469564	0
645		0.600928	0																				645		0.347635	0
646		0	0.357555																				646		0	0
647		0.014897	0																				647		0.521337	0
648		0.0923195	0																				648		0.659978	0
649		0	0.457029																				649		0.0394754	0
650		0	0																				650		0	0
651		0	0																				651		0.282383	0
652		0	0																				652		0.599599	0
653		0.589693	0.197925																				653		0	0
654		0.606039	0.284296																				654		0	0
655		0	0																				655		0	0
656		0	0																				656		0.0911684	0
657		0	0																				657		0	0
658		0.0464185	0.480158																				658		0.691011	0
659		0.65719	0.0609264																				659		0.395801	0
660		0	0																				660		0.00727718	0
661		0	0																				661		0.260753	0
662		0.870316	0.566218																				662		0	0
663		0	0																				663		0	0
664		0.414737	0.565271																				664		0.299931	0
665		0.335087	0																				665		0.727789	0
666		0.00980643	0.0606435																				666		0.123172	0
667		0.0103899	0.345207																				667		0.432252	0
668		0.496828	0																				668		0.0789814	0
669		0	0																				669		0.559262	0
670		0.227783	0																				670		0.841638	0
671		0	0																				671		0.12289	0
672		0.71424	0.237184																				672		0.418717	0
673		0.139091	0																				673		0.549087	0
674		0	0																				674		0	0
675		0.279277	0.17147																				675		0.215955	0
676		0	0																				676		0.782811	0
677		0.30202	0.047079																				677		0	0
678		0	0																				678		0.787228	0
679		0.405307	0.0690436																				679		0.463435	0
680		0.0194822	0.44837																				680		0.485098	0
681		0	0																				681		0.592622	0
682		0	0																				682		0.072433	0
683		0	0.458804																				683		0.640668	0
684		0	0																				684		0.495437	0
685		0	0.231944																				685		0.417026	0
686		0.401701	0.317352																				686		0.297272	0
687		0	0																				687		0.405748	0
688		0	0																				688		0.0759768	0
689		0.118627	0																				689		0.165149	0
690		0.0817944	0.417349																				690		0.689683	0
691		0.0426309	0																				691		0.473701	0
692		0.398654	0																				692		0.691106	0
693		0.184096	0																				693		0.0528703	0
694		0	0																				694		0.691041	0
695		0.500905	0.344967																				695		0.459605	0
696		0.371995	0.229054																				696		0.605437	0
697		0	0																				697		0.0790195	0
698		0	0.101721																				698		0.3162	0
699		0	0																				699		0.161754	0
700		0.218372	0.184968																				700		0.381198	0
701		0	0.359683																				701		0	0
702		0.162582	0																				702		0.424414	0
703		0.387954	0																				703		0.43399	0
704		0	0																				704		0.190726	0
705		0.197459	0.271693																				705		0.484538	0
706		0	0																				706		0.433529	0
707		0.21224	0																				707		0.199373	0
708		0.627299	0.13644																				708		0.595346	0
709		0	0																				709		0	0
710		0	0.591948																				710		0.282337	0
711		0	0.378912																				711		0.0960092	0
712		0	0																				712		0.164768	0
713		0	0																				713		0.561076	0
714		0	0.298317																				714		0.714352	0
715		0.804169	0.447873																				715		0.61088	0
716		0.410073	0																				716		0.588691	0
717		0	0																				717		0.26922	0
718		0.422859	0.0798068																				718		0.00456821	0
719		0.814315	0.614805																				719		0	0
720		0	0																				720		0	0
721		0	0																				721		0.64392	0
722		0.0601118	0																				722		0.107393	0
723		0	0																				723		0.0863301	0
724		0	0.408521																				724		0.483884	0
725		0	0																				725		0.96035	0.836362
726		0	0																				726		0.537748	0
727		0.196563	0.318714																				727		0.378509	0
728		0.0255558	0.370598																				728		0	0
729		0	0.212404																				729		0.382431	0
730		0.227285	0.212638																				730		0.65048	0
731		0	0.171239																				731		0.293769	0
732		0	0.0958478																				732		0.00653533	0
733		0	0																				733		0.505367	0
734		0	0																				734		0.319971	0
735		0	0.380745																				735		0.359377	0
736		0.271585	0																				736		0.611785	0
737		0.237816	0.133496																				737		0.526922	0
738		0	0																				738		0.464447	0
739		0.4953	0																				739		0.0188967	0
740		0	0.600037																				740		0.674608	0
741		0.198836	0																				741		0	0
742		0	0.108162																				742		0	0
743		0	0.252478																				743		0.322097	0
744		0	0																				744		0.538901	0
745		0	0.00890194																				745		0.00538854	0
746		0	0.220869																				746		0	0
747		0	0.275492																				747		0.507887	0
748		0.655607	0.284313																				748		0.413231	0
749		0	0.376779																				749		0	0
750		0.0160342	0																				750		0.267721	0
751		0	0																				751		0.605725	0
752		0	0.369714																				752		0	0
753		0.714265	0																				753		0.685166	0
754		0	0.276649																				754		0.49725	0
755		0.525683	0																				755		0	0
756		0	0.605699																				756		0.640954	0
757		0.898599	0.472597																				757		0	0
758		0.0402042	0.440381																				758		0.0414163	0
759		0	0																				759		0	0
760		0.0505866	0.0479217																				760		0.43441	0
761		0	0																				761		0.290323	0
762		0	0																				762		0.027518	0
763		0	0																				763		0.296777	0
764		1	0.704736																				764		0.541175	0
765		0.293316	0.150439																				765		0.24199	0
766		0	0																				766		0.493525	0
767		0.396518	0.850829																				767		0.229572	0
768		0.592766	0.91389																				768		0	0
769		0.133424	0																				769		0.400966	0
770		0.621136	0.171392																				770		0.855024	0
771		0.848154	1																				771		0	0
772		0.369132	0.244365																				772		0	0
773		0.305572	0																				773		0.698123	0
774		0.623412	0.0815454																				774		0.483501	0
775		0.684568	0.410164																				775		0.794456	0.0604285
776		0.262519	0.788612																				776		0.00626616	0
777		0.531019	0.859644																				777		0	0
778		0.209622	0.757948																				778		0.251895	0
779		0.179612	0																				779		1	0
780		0.869465	0.745157																				780		0.31888	0
781		0.141207	0																				781		0.102399	0
782		0.386534	0.440793																				782		0.53602	0
783		0.0354318	0.245389																				783		0.20703	0
784		0	0																				784		0	0
785		0.699357	0.678652																				785		0.544932	0
786		0.531266	0.0764135																				786		0.816286	0
787		0.637409	0.545351																				787		0.175975	0
788		0.0498291	0.124333																				788		0.635176	0
789		0.0476328	0.619066																				789		0	0
790		0.462953	0.651467																				790		0	0
791		0.36497	0.743664																				791		0	0
792		0.288679	0.761748																				792		0	0
793		0.43571	0.474106																				793		0	0
794		0	0																				794		0	0.890651
795		0.563906	0.596163																				795		0.753472	0
796		0.555245	0																				796		0	0
797		0.31893	0.697323																				797		0.280644	0
798		0.565116	0.555214																				798		0	0
799		0.408845	0.691168																				799		0	0
800		0.524245	0.462426																				800		0.653502	0
801		0	0.0289576																				801		0.725418	0
802		0.483542	0.756618																				802		0.668412	0
803		0.202421	0.441046																				803		0	0
804		0.418565	0																				804		0.458254	0
805		0.579051	0.365685																				805		0.335045	0
806		0.222114	0																				806		0.5435	0
807		0.193689	0.70476																				807		0.464012	0
808		0.519965	0.842522																				808		0.0739566	0
809		0.214972	0.673392																				809		0	0
810		0.630442	0.0683435																				810		0.672264	0
811		0.536006	0.53802																				811		0.508278	0
812		0.49625	0																				812		0.654679	0
813		0.642793	0.549824																				813		0.106048	0
814		0.471999	0.747488																				814		0.306613	0
815		0.385534	0.728331																				815		0	0
816		0.502433	0																				816		0.726864	0
817		0.887211	0.653981																				817		0.386019	0
818		0.328409	0.196177																				818		0.16392	0
819		0.51802	0.733401																				819		0.523307	1
820		0.12625	0																				820		0	0
821		0.37165	0																				821		0	0
822		0.473228	0.677903																				822		0.115072	0
823		0.694161	0.215678																				823		0.419651	0
824		0.396636	0																				824		0	0
825		0.165217	0.199273																				825		0	0
826		0.569979	0.784336																				826		0	0
827		0.534294	0.0731391																				827		0.569938	0
828		0.228579	0																				828		0.513854	0
829		0.14995	0																				829		0	0
830		0.443121	0																				830		0	0
831		0.637131	0.409193																				831		0	0
832		0.293353	0.281564																				832		0	0
833		0.468286	0.425293																				833		0	0
834		0.158948	0																				834		0	0
835		0.211208	0																				835		0	0
836		0	0.0093502																				836		0.614826	0
837		0.680578	0.829833																				837		0.00999568	0
838		0.257836	0																				838		0.00983899	0
839		0.237883	0.816338																				839		0.665569	0
840		0.137846	0.180428																				840		0.0495696	0
841		0.656733	0.689086																				841		0.710601	0
842		0.462962	0.796439																				842		0	0
843		0.675234	0.0555913																				843		0	0
844		0.462451	0.00484454																				844		0	0
845		0.523125	0.342505																				845		0.0342955	0
846		0.698581	0.887267																				846		0.66412	0
847		0.52469	0																				847		0.514419	0
848		0.621276	0.259672																				848		0	0
849		0.709437	0.0363883																				849		0	0
850		0.283798	0.123904																				850		0	0
851		0.634676	0.265848																				851		0	0
852		0.557697	0.75877																				852		0	0
853		0.141082	0.514139																				853		0.71501	0
854		0.799745	0.818531																				854		0.0451502	0
855		0.41423	0.703427																				855		0	0
856		0.434263	0																				856		0	0
857		0.755762	0.440557																				857		0	0
858		0.443319	0																				858		0.713485	0
859		0.272054	0																				859		0	0
860		0.451594	0.820071																				860		0	0
861		0.629546	0.0454214																				861		0	0
862		0.158623	0.509213																				862		0	0
863		0	0.027431																				863		0.487599	0
864		0.556687	0																				864		0.385318	0
865		0.00963198	0.00973416																				865		0.309017	0
866		0.274664	0																				866		0.142183	0
867		0.621954	0.353096																				867		0.613682	0
868		0.0444132	0.301864																				868		0.247733	0
869		0.576049	0.739071																				869		0.410993	0
870		0.615228	0.607183																				870		0.342819	0
871		0.512146	0.573913																				871		0.0267447	0
872		0.346508	0.60412																				872		0.296824	0
873		0.775334	0.599721																				873		0.00882589	0
874		0.5755	0.53874																				874		0.490475	0
875		0.0337039	0.109638																				875		0.0194918	0
876		0.362569	0.65467																				876		0.497429	0
877		0.534237	0																				877		0.476921	0
878		0.00745601	0.858457																				878		0.291323	0
879		0.21104	0.102047																				879		0.39004	0
880		0	0																				880		0.392666	0
881		0.188997	0.776552																				881		0.710747	0
882		0.467207	0.493227																				882		0.553554	0
883		0	0																				883		0.521789	0
884		0.56375	0.0320152																				884		0.158815	0
885		0.197192	0																				885		0	0
886		0.4064	0																				886		0.243087	0
887		0.00507176	0																				887		0.525237	0
888		0.195061	0																				888		0.0673284	0
889		0	0.829521																				889		0.614668	0
890		0.799408	0.830861																				890		0.47662	0
891		0.705299	0.425223																				891		0.124818	0
892		0.649772	0.464597																				892		0.336729	1
893		0	0																				893		0.459136	0
894		0.668171	0.482107																				894		0.753621	0
895		0.603797	0.363186																				895		0.695375	0
896		0	0																				896		0.0887819	0
897		0.705389	0.834639																				897		0.340459	0
898		0	0																				898		0.592926	0
899		0	0																				899		0.288982	0
900		0.39465	0.194698																				900		0.146279	0
901		0.504577	0.778726																				901		0.11809	0
902		0.395656	0.879345																				902		0.58076	0
903		0.115236	0.549058																				903		0.736664	0
904		0.630348	0.304595																				904		0.181099	0
905		0	0																				905		0.207321	0
906		0.693971	0.693168																				906		0.00440368	0
907		1	0.514355																				907		0.548139	0
908		0.0612888	0.205195																				908		0.283612	0
909		0.645177	0.076076																				909		0.657839	0
910		0.653505	0.644903																				910		0.261457	0
911		0.13519	0.159858																				911		0.50314	0
912		0	0.0389141																				912		0.27616	0
913		0	0																				913		0.393533	0
914		0.0408603	0																				914		0.600253	0
915		0.276023	0.0255283																				915		0.336934	0
916		0.347971	0																				916		0.396761	0
917		0.373414	0																				917		0.379687	0
918		0.673324	0.430975																				918		0.683769	0
919		0	0																				919		0.015144	0
920		0.068348	0.200655																				920		0.59359	0
921		0.598868	0.155022																				921		0.408375	0
922		0.44099	0																				922		0.679632	0
923		0	0																				923		0	0
924		0.214719	0																				924		0.618308	0
925		0.18156	0.256156																				925		0.482915	0
926		0.280498	0.0262744																				926		0.410982	0
927		0.364485	0																				927		0.219517	0
928		0.175277	0																				928		0.203675	0
929		0.372945	0.379447																				929		0.0226625	0
930		0.677015	0																				930		0.411972	0
931		0	0																				931		0.806382	0
932		0.400544	0.00629433																				932		0.368952	0
933		0.00244972	0.265897																				933		0.246399	0
934		0.580381	0.0703464																				934		0.0809857	0
935		0.738735	0.734397																				935		0.500971	0
936		0.975321	0																				936		0.789152	0
937		0.583361	0.00130882																				937		0.547547	0
938		0.627514	0																				938		0.610121	0
939		0.574015	0.156051																				939		0.671507	0
940		0.997918	0.00581422																				940		0.35014	0
941		0.568217	0																				941		0.639613	0
942		0.0173828	1																				942		0.371378	0
943		0.758062	0																				943		0.183687	0
944		0.581908	0																				944		0.473879	0
945		0.230875	0																				945		0.705359	0
946		0.138825	0.108298																				946		0.150306	0
947		0.715615	0.360652																				947		0.674893	0
948		0.179085	0.597492																				948		0.0907297	0
949		0.472106	0																				949		0	0
950		0.555833	0.281319																				950		0.92167	0
951		0.450261	0																				951		0.449463	0
952		0.346062	0.220319																				952		0.222641	0
953		0.676324	0.572446																				953		0	0
954		0.521415	0																				954		0.559247	0
955		0.458443	0.331953																				955		0	0
956		0.0643748	0																				956		0.343019	0
957		0	0.0800817																				957		0.41989	0
958		0.0541138	0																				958		0.629285	0
959		0	0.00446439																				959		0	0
960		0.0138429	0.570261																				960		0.0587453	0
961		0.506537	0.101801																				961		0	0
962		0.259834	0.561894																				962		0	0
963		0	0.272794																				963		0	0
964		0.71433	0																				964		0.27217	0
965		0.52062	0																				965		0.0386981	0
966		0.0115928	0.168407																				966		0	0
967		0.172658	0.654747																				967		0.888489	0
968		0.841186	0.027647																				968		0.154888	0
969		0.50434	0																				969		0.852688	0
970		0.660346	0																				970		0	0
971		0.726815	0.0148808																				971		0	0
972		0.671203	0.165628																				972		0.577768	0
973		0.432414	0																				973		0	0
974		0.535492	0																				974		0.170203	0
975		0.8424	0.0516423																				975		0.479512	0
976		0.737103	0.0692993																				976		0.190014	0
977		0.545478	0.299832																				977		0.792342	0
978		0.430584	0																				978		0	0
979		0.401824	0.532045																				979		0.659719	0
980		0.419578	0.865078																				980		0.304881	0
981		0.68632	0																				981		0.0278266	0
982		0.695435	0																				982		0.23844	0
983		0.00256267	0.39297																				983		0.533054	0
984		0	0																				984		0.584208	0
985		0.80059	0.189156																				985		0.592333	0
986		0.175761	0.422255																				986		0.296029	0
987		0.731823	0																				987		0.210015	0
988		0.171086	0																				988		0	0
989		0.472076	0																				989		0.382204	0
990		0.26423	0.244708																				990		0.234804	0
991		1	0.0254347																				991		0.441243	0
992		0.279093	0.194658																				992		0.68644	0
993		0.73303	0.342097																				993		0.171773	0
994		0.679271	0.0508928																				994		0.128437	0
995		0	0																				995		0.350504	0
996		0.498157	0.274677																				996		0	0
997		0	0																				997		0.648382	0
998		0.594723	0																				998		0.0246032	0
999		0.680903	0																				999		0.744307	0
1000		0.587573	0																				1000		0.582964	0
1001		0.203529	0																				1001		0.550795	0
1002		0.0564294	0																				1002		0.235534	0
1003		0.263804	0.00766847																				1003		0.587317	0
1004		0.60165	0.0560919																				1004		0	0
1005		0.689539	0																				1005		0.5994	0
1006		0.572358	0.0172563																				1006		0.370721	0
1007		0.0570664	0.0175746																				1007		0	0
1008		0	0																				1008		0.458895	0
1009		0.485242	0																				1009		0	0
1010		0.643067	0.00207591																				1010		0	0
1011		0.661702	0																				1011		0.552763	0
1012		0.486299	0																				1012		0.0112788	0
1013		0.224458	0																				1013		0.0547549	0
1014		0.472586	0.368547																				1014		1	0
1015		0.598934	0																				1015		0	0
1016		0.459528	0.170486																				1016		0.548727	0
1017		0.544007	0																				1017		0.539894	0
1018		0.771626	0.193136																				1018		0.486383	0
1019		0.106235	0																				1019		0.164306	0
1020		0.729087	0.389572																				1020		0.251149	0
1021		0.504413	0.188439																				1021		0.434178	0
1022		0.191011	0.300616																				1022		0.822806	0
1023		0.221639	0.487605																				1023		0	0
1024		0.164388	0.161576																				1024		0.879532	0
1025		0.764804	0.0525308																				1025		0.082045	0
1026		0.835616	0																				1026		0.643642	0
1027		0.0924226	0																				1027		0.340999	0
1028		0	0																				1028		0.841497	0
1029		0.109472	0.112658																				1029		0.404892	0
1030		0	0.0233697																				1030		0.546713	0
1031		0.45261	0																				1031		0	0
1032		0.478886	0.753113																				1032		0	0
1033		0.255291	0.121066																				1033		0	0
1034		0.641268	0.0121114																				1034		0.820002	0
1035		0	0																				1035		0.326718	0
1036		0.673378	0.052071																				1036		0	0
1037		0.227183	0.467107																				1037		0.64941	0
1038		0.728603	0.349497																				1038		0.00605419	0
1039		0.194588	0																				1039		0	0
1040		0	0																				1040		0.0107893	0
1041		0.458847	0.00551688																				1041		0.867063	0
1042		0.280824	0.299265																				1042		0.428153	0
1043		0.472576	0.331685																				1043		0.495507	0
1044		0.418191	0.00985715																				1044		0	0
1045		0.559622	0.72973																				1045		0	0
1046		0.59682	0.11118																				1046		0.675026	0
1047		0.518957	0.397711																				1047		0.89595	0
1048		0.186111	0																				1048		0	0
1049		0.766285	0.0409551																				1049		0	0
1050		0.0608427	0																				1050		0	0
1051		0.592705	0.907249																				1051		0.0452124	0
1052		0.0294702	0																				1052		0.289622	0
1053		0.517472	0.125197																				1053		0.745263	0
1054		0.397613	0.298771																				1054		0.814422	0
1055		0.899065	0.292094																				1055		0	0
1056		0.571855	0.554573																				1056		0	0
1057		0.422287	0																				1057		0.344508	0
1058		0.612677	0.132824																				1058		0.769747	0
1059		0.872387	0.465142																				1059		0	0
1060		0.251274	0.608887																				1060		0	0
1061		0.0912118	0																				1061		0	0
1062		0	0																				1062		0.153765	0
1063		0.205844	0.183359																				1063		0	0
1064		0	0																				1064		0	0
1065		0	0.101286																				1065		0.814165	0
1066		0.951052	0.881864																				1066		0.468092	0
1067		0.672236	0																				1067		0	0
1068		0	0																				1068		0.243459	0
1069		0	0																				1069		0	0
1070		0.173731	0.00587063																				1070		0.726791	0
1071		0	0																				1071		0.447995	0
1072		0.869402	0.0313304																				1072		0	0
1073		0.538235	0.765965																				1073		0	0
1074		0.678144	0.752237																				1074		0	0
1075		0	0																				1075		0.183781	0
1076		0	0																				1076		0	0
1077		0	0																				1077		0	0
1078		0	0.310869																				1078		0.637976	0
1079		0.578759	0																				1079		0.0349371	0
1080		0.148836	0.53259																				1080		0.528635	0
1081		0	0																				1081		0	0
1082		0.607982	0																				1082		0	0
1083		0	0																				1083		0	0
1084		0.148005	0																				1084		0	0
1085		0	0																				1085		0.276896	0
1086		0.0949571	0																				1086		0	0
1087		0.33965	0																				1087		0	0
1088		0.321708	0																				1088		0	0
1089		0.346261	0																				1089		0	0
1090		0.346842	0																				1090		0.256964	0
1091		0	0.630664																				1091		0.267574	0
1092		0.290508	0																				1092		0.543736	0
1093		0.209714	0.272546																				1093		0.295676	0
1094		0.173047	0																				1094		0.428026	0
1095		0	0																				1095		0.639016	0
1096		0.417081	0																				1096		0.17921	0
1097		0	0																				1097		0.546964	0
1098		0.184474	0																				1098		0.719504	0
1099		0.21382	0																				1099		0.126543	0
1100		0.18371	0																				1100		0.490442	0
1101		0.583711	0																				1101		0	0
1102		0	0.385032																				1102		0.707039	0
1103		0	0																				1103		0.462652	0
1104		0	0.142507																				1104		0.57777	0
1105		0.351335	0																				1105		0.0781533	0
1106		0.327649	0																				1106		0.524508	0
1107		0.459551	0.830078																				1107		0.711386	0
1108		0	0.131252																				1108		0.720788	0
1109		0	0																				1109		0.253275	0
1110		0.133507	0.605819																				1110		0.437847	0
1111		0.34012	0																				1111		0.559741	0
1112		0.516922	0																				1112		0.621084	0
1113		0.242303	0.491877																				1113		0.36068	0
1114		0.203108	0																				1114		0.222425	0
1115		0.72706	0.106629																				1115		0.383843	0
1116		0.505386	0																				1116		0.500253	0
1117		0.258769	0																				1117		0.544322	0
1118		0.118488	0.313017																				1118		0.61445	0
1119		0.30549	0																				1119		0.400385	0
1120		0.0523472	0																				1120		0.192768	0
1121		0	0																				1121		0.456733	0
1122		0.293523	0																				1122		0.241181	0
1123		0.690688	0.550645																				1123		0.601118	0
1124		0.453379	0																				1124		0.492335	0
1125		0	0.464892																				1125		0.174751	0
1126		0.421238	0																				1126		0.528129	0
1127		0.120338	0																				1127		0.488917	0
1128		0.443055	0																				1128		0.360749	0
1129		0.377983	0																				1129		0.130453	0
1130		0.278338	0																				1130		0.40907	0
1131		0.393417	0																				1131		0.312716	0
1132		0.513709	0.594998																				1132		0	0
1133		0.125653	0.481972																				1133		0.510723	0
1134		0.117864	0																				1134		0.289597	0
1135		0.835461	0																				1135		0.439987	0
1136		0.363671	0.572808																				1136		0.62811	0
1137		0	0																				1137		0.740614	0
1138		0	0																				1138		0.634578	0
1139		0.456393	0																				1139		0.216455	0
1140		0.519257	0.164457																				1140		0	0
1141		0.256093	0																				1141		0.30814	0
1142		0	0																				1142		1	0
1143		0.395038	0																				1143		0.644913	0
1144		0.599928	0.291162																				1144		0.357432	0
1145		0	0																				1145		0.522756	0
1146		0.689659	0.0265846																				1146		0.191416	0
1147		0.49207	0																				1147		0.385258	0
1148		0	0.716721																				1148		0.39653	0
1149		0.472515	0																				1149		0.164657	0
1150		0.701358	0																				1150		0.150528	0
1151		0.454033	0.34258																				1151		0.447923	0
1152		0.448941	0.442484																				1152		0.465868	0
1153		0.499923	0																				1153		0.155394	0
1154		0.575656	0																				1154		0	0
1155		0	0.0474734																				1155		0.272493	0
1156		0.53867	0																				1156		0	0
1157		0	0.299627																				1157		0.545648	0
1158		0.835176	0																				1158		0.410028	0
1159		0.497545	0.00776556																				1159		0.428697	0
1160		0.287273	0																				1160		0.595192	0
1161		0.760386	0																				1161		0.729511	0
1162		0.595795	0.646005																				1162		0.591848	0
1163		0	0.531014																				1163		0	0
1164		0	0																				1164		0.329644	0
1165		0	0																				1165		0	0
1166		0.0220193	0.908418																				1166		0.894048	0
1167		0.310877	0																				1167		0.0987843	0
1168		0.494866	0.520677																				1168		0.312365	0
1169		0.313244	0																				1169		0.705504	0
1170		0.41656	0.364119																				1170		0.333707	0
1171		0.0967297	0																				1171		0	0
1172		0.614501	0																				1172		0.148602	0
1173		0.288449	0.322885																				1173		0	0
1174		0.771659	0.522331																				1174		0.348998	0
1175		0.786772	0																				1175		0.230053	0
1176		0.510523	0																				1176		0	0
1177		0	0.471049																				1177		0.522652	0
1178		0.054783	0																				1178		0.623092	0
1179		0.313799	0																				1179		0	0
1180		0.645285	0																				1180		0.797439	0
1181		0.203752	0.366726																				1181		0.109671	0
1182		0.325095	0																				1182		0.0400788	0
1183		0.476208	0																				1183		0.542632	0
1184		0.685788	0																				1184		0.404644	0
1185		0.488312	0.116463																				1185		0.659665	0
1186		0	0																				1186		0.440547	0
1187		0.760644	0.530825																				1187		0.24024	0
1188		0.213499	0.672795																				1188		0.332145	0
1189		0.10594	0.3281																				1189		0.50186	0
1190		0.683716	0.549749																				1190		0.53705	0
1191		0.673342	0																				1191		0.0108282	0
1192		0.648124	0																				1192		0.20519	0
1193		0.406863	0.310241																				1193		0	0
1194		0	0																				1194		0.191059	0
1195		0	0																				1195		0.993653	0
1196		0	0.117834																				1196		0.446749	0
1197		0.0340214	0																				1197		0.167785	0
1198		0.313542	0																				1198		0.549782	0
1199		0.327028	0																				1199		0.220238	0
1200		0.358262	0.30306																				1200		0	0
1201		0.475607	0																				1201		0.245784	0
1202		0.507438	0																				1202		0.309895	0
1203		0.450031	1																				1203		0.37016	0
1204		0.730282	0																				1204		0.451505	0
1205		0	0.0527183																				1205		0.0320762	0
1206		0.582048	0.542095																				1206		0.570161	0
1207		0.473996	0																				1207		0.521272	0
1208		0.509297	0																				1208		0.194143	0
1209		0	0																				1209		0.130262	0
1210		0	0																				1210		0.388297	0
1211		0.256827	0																				1211		0.482179	0
1212		0.401274	0																				1212		0.127592	0
1213		0	0.22087																				1213		0.723602	0
1214		0.45824	0																				1214		0.306633	0
1215		0.551202	0.378215																				1215		0.586096	0
1216		0	0																				1216		0.374128	0
1217		0.602168	0.663964																				1217		0.435187	0
1218		0	0																				1218		0.157349	0
1219		0.333703	0																				1219		0.492456	0
1220		0	0.369467																				1220		0.353298	0
1221		0.074901	0.375676																				1221		0.27889	0
1222		0.481296	0																				1222		0.560778	0
1223		0.137289	0																				1223		0.40925	0
1224		0.367686	0.326555																				1224		0.643291	0
1225		0.0533142	0.358496																				1225		0.763756	0
1226		0	0																				1226		0.253452	0
1227		0.539352	0																				1227		0.665125	0
1228		0	0																				1228		0.531398	0
1229		0.314739	0.522582																				1229		0	0
1230		0.571712	0.816408																				1230		0	0
1231		0.205364	0																				1231		0.152205	0
1232		0.0886763	0																				1232		0.0876586	0
1233		0.495267	0.515295																				1233		0	0
1234		0.64351	0																				1234		0.614835	0
1235		0.267615	0																				1235		0.588645	0
1236		0.208797	0																				1236		0.210342	0
1237		0	0.234414																				1237		0.200895	0
1238		0.389083	0.504993																				1238		0.625645	0
1239		0.777225	0.843211																				1239		0.433609	0
1240		0.34845	0.49286																				1240		0.432357	0
1241		0	0																				1241		0.267759	0
1242		0.589446	0																				1242		0.0681782	0
1243		0.505866	0																				1243		0.0139995	0
1244		0.70561	0																				1244		0	0
1245		0.702731	0.36377																				1245		0.0253644	0
1246		0	0																				1246		0.341161	0
1247		0.0615559	0																				1247		0.0925643	0
1248		0.401193	0																				1248		0.024807	0
1249		0.560239	0.240866																				1249		0.581898	0
1250		0.111679	0																				1250		0	0
1251		0	0.359835																				1251		0.680451	0
1252		0.284759	0																				1252		0	0
1253		0.655717	0																				1253		0.676642	0
1254		0.615744	0.175921																				1254		0.344482	0
1255		0.599252	0																				1255		0.136557	0
1256		0	0																				1256		0.65501	0
1257		0.543386	0.233751																				1257		0.868889	0
1258		0.545183	0.41648																				1258		0	0
1259		0.559796	0																				1259		0.472604	0
1260		0	0																				1260		0	0
1261		0.455234	0																				1261		0.445152	0
1262		0.528828	0																				1262		0.145588	0
1263		0.802911	0.595899																				1263		0.288442	0
1264		0.163863	0																				1264		0	0
1265		0.690984	0.0962069																				1265		0.229274	0
1266		0.191188	0																				1266		0.0429623	0
1267		0.708626	0.657832																				1267		0	0
1268		0.665249	0																				1268		0.702678	0
1269		0.687955	0																				1269		0.202999	0
1270		0.210479	0																				1270		0.885629	0
1271		0.494626	0.0868647																				1271		0.203677	0
1272		0.179713	0.0870777																				1272		0.593738	0
1273		0	0.70198																				1273		0	0
1274		0	0																				1274		0.340684	0
1275		0	0																				1275		0.788085	0
1276		0.434347	0.320044																				1276		0	0
1277		0.512787	0																				1277		0	0
1278		0	0																				1278		0.0448818	0
1279		0.218827	0																				1279		0	0
1280		0.696535	0.517286																				1280		0.296573	0
1281		0.753771	0.368145																				1281		0	0
1282		0.22072	0.626472																				1282		0.3879	0
1283		0.0347215	0																				1283		0	0
1284		0.0634671	0.287049																				1284		0	0
1285		0.0298226	0.262644																				1285		0	0
1286		0.661115	0.609905																				1286		0.313934	0
1287		0.795419	0																				1287		0.545611	0
1288		0.413248	0.416016																				1288		0	0
1289		0.729724	0.475695																				1289		0	0
1290		0.590051	0																				1290		0.271779	0
1291		0	0																				1291		0.19342	0
1292		0.766655	0.239129																				1292		0.565698	0
1293		0	0.00585781																				1293		0.629203	0
1294		0.692631	0																				1294		0	0
1295		0.714916	0.837599																				1295		0	0
1296		0.719348	0.0427612																				1296		0.050361	0
1297		0.0727942	0.204423																				1297		0	0
1298		0.317673	0.814887																				1298		0	0
1299		0	0																				1299		0.260421	0
1300		0.00490121	0.142882																				1300		0.410763	0
1301		0	0																				1301		0.60795	0
1302		0.232342	0																				1302		0.358326	0
1303		0.293258	0.659452																				1303		0.228086	0
1304		0.0717122	0																				1304		0.158306	0
1305		0.242121	0.0229426																				1305		0.435734	0
1306		0.416837	0																				1306		0	0
1307		0	0.353627																				1307		0.475042	0
1308		0.57587	0																				1308		0.320782	0
1309		0	0																				1309		0.381829	0
1310		0.650476	0																				1310		0.379403	0
1311		0	0																				1311		0	0
1312		0.0154303	0																				1312		0.901381	0
1313		0	0																				1313		0.042025	0
1314		0.710906	0																				1314		0	0
1315		1	0.0510416																				1315		0.531102	0
1316		0.502309	0.603143																				1316		0.631715	0
1317		0.649566	0																				1317		0.789066	0
1318		0.486966	0																				1318		0.512165	0
1319		0.0664192	0.101351																				1319		0.632803	0
1320		0.269587	0.199182																				1320		0	0
1321		0.784412	0.699127																				1321		0.0180113	0
1322		0	0.255756																				1322		0	0
1323		0	0																				1323		0	0
1324		0	0																				1324		0.62338	0
1325		0.769236	0.167916																				1325		0.427628	0
1326		0.571284	0																				1326		0.119595	0
1327		0.318817	0.668579																				1327		0	0
1328		0.692031	0.44069																				1328		0.331931	0
1329		0.31928	0																				1329		0	0
1330		0.555546	0.500955																				1330		0	0
1331		0	0																				1331		0	0
1332		0.564704	0																				1332		0.0186201	0
1333		0.600026	0.386647																				1333		0.700162	0
1334		0.294538	0.0438899																				1334		0.812998	0
1335		0.68073	0																				1335		0.150352	0
1336		0.717889	0																				1336		0.0344491	0
1337		0.968638	0.247327																				1337		0.924284	0
1338		0.653262	0																				1338		0.0888354	0
1339		0.63015	0																				1339		0	0
1340		0.101052	0																				1340		0.769641	0
1341		0.50492	0																				1341		0.537731	0
1342		0	0																				1342		0.118645	0
1343		0.475606	0.166507																				1343		0	0
1344		0.330075	0
1345		0.153436	0.152508
1346		0.395808	0
1347		0	0
1348		0.692582	0
1349		0	0
1350		0	0
1351		0	0
1352		0.0791027	0.383423
1353		0.638511	0
1354		0.597839	0.166119
1355		0	0

## Sheet: Fig. S4
Figure S4d		Parameter: Number of boutons at NMJ 6/7
Genotypes	Control	Nrx-1AT	NrxΔPDZ-AT	NrxΔPDZ-AT; MN > Nb-PDZ
	92	102	65	93
	89	93	58	95
	85	95	54	89
	91	92	63	101
	94	93	69	88
	87	92	57	107
	93	104	59	102
	88	103	71	99
	87	105	56	103
	92	94	53	98
AVG	89.8	97.3	60.5	97.5
SD	3.011	5.458	6.223	6.187
SEM	0.9522	1.726	1.968	1.956
n	10	10	10	10
Tukey's multiple comparisons test	Mean Diff.	95.00% CI of diff.	Below threshold?	Summary	Adjusted P Value
Control vs. Nrx-1AT	-7.5	-13.98 to -1.018	Yes	*	0.018
Control vs. NrxΔPDZ-AT	29.3	22.82 to 35.78	Yes	****	<0.0001
Control vs. NrxΔPDZ-AT; MN > Nb-PDZ	-7.7	-14.18 to -1.218	Yes	*	0.0146
Nrx-1AT vs. NrxΔPDZ-AT	36.8	30.32 to 43.28	Yes	****	<0.0001
Nrx-1AT vs. NrxΔPDZ-AT; MN > Nb-PDZ	-0.2	-6.682 to 6.282	No	ns	0.9998
NrxΔPDZ-AT vs. NrxΔPDZ-AT; MN > Nb-PDZ	-37	-43.48 to -30.52	Yes	****	<0.0001
Figure S4e		Parameter: NMJ Length (in µm) for NMJ 6/7
Genotypes	Control	Nrx-1AT	NrxΔPDZ-AT	NrxΔPDZ-AT; MN > Nb-PDZ
	206.634	217.538	149.364	214.363
	211.172	225.609	155.093	221.286
	199.549	216.521	157.482	228.572
	213.074	226.792	154.728	221.158
	215.674	223.485	157.264	217.261
	204.028	219.175	165.036	213.054
	221.526	217.042	154.375	211.378
	218.937	215.395	159.174	227.725
	213.294	212.386	142.651	219.152
	208.693	214.027	158.217	215.116
AVG	211.3	218.8	155.3	218.9
SD	6.739	4.918	5.994	5.875
SEM	2.131	1.555	1.896	1.858
n	10	10	10	10
Tukey's multiple comparisons test	Mean Diff.	95.00% CI of diff.	Below threshold?	Summary	Adjusted P Value
Control vs. Nrx-1AT	-7.539	-14.67 to -0.4122	Yes	*	0.0347
Control vs. NrxΔPDZ-AT	55.92	48.79 to 63.05	Yes	****	<0.0001
Control vs. NrxΔPDZ-AT; MN > Nb-PDZ	-7.648	-14.78 to -0.5217	Yes	*	0.0315
Nrx-1AT vs. NrxΔPDZ-AT	63.46	56.33 to 70.59	Yes	****	<0.0001
Nrx-1AT vs. NrxΔPDZ-AT; MN > Nb-PDZ	-0.1095	-7.236 to 7.017	No	ns	>0.9999
NrxΔPDZ-AT vs. NrxΔPDZ-AT; MN > Nb-PDZ	-63.57	-70.69 to -56.44	Yes	****	<0.0001
Figure S4f		Parameter: Number of boutons at NMJ 4
Genotypes	Control	Nrx-1AT	NrxΔPDZ-AT	NrxΔPDZ-AT; MN > Nb-PDZ
	31	29	14	27
	24	33	18	29
	25	31	12	26
	27	28	21	29
	31	26	18	33
	24	28	17	31
	19	29	12	32
	25	34	13	28
	28	32	16	31
	24	32	15	34
AVG	25.8	30.2	15.6	30
SD	3.615	2.573	2.951	2.625
SEM	1.143	0.8138	0.9333	0.83
n	10	10	10	10
Tukey's multiple comparisons test	Mean Diff.	95.00% CI of diff.	Below threshold?	Summary	Adjusted P Value
Control vs. Nrx-1AT	-4.4	-7.977 to -0.8225	Yes	*	0.0109
Control vs. NrxΔPDZ-AT	10.2	6.623 to 13.78	Yes	****	<0.0001
Control vs. NrxΔPDZ-AT; MN > Nb-PDZ	-4.2	-7.777 to -0.6225	Yes	*	0.016
Nrx-1AT vs. NrxΔPDZ-AT	14.6	11.02 to 18.18	Yes	****	<0.0001
Nrx-1AT vs. NrxΔPDZ-AT; MN > Nb-PDZ	0.2	-3.377 to 3.777	No	ns	0.9988
NrxΔPDZ-AT vs. NrxΔPDZ-AT; MN > Nb-PDZ	-14.4	-17.98 to -10.82	Yes	****	<0.0001

## Sheet: Fig. S5
Figure S5e		Parameter: Relative Nrx-1 fluorescence intensity in neuropil
Genotypes	Control	Nrx-1AT	NrxΔPDZ-AT	Nrx-1273/Df
	1.14881	1.02236	0.0109774	0.042777
	1.29564	0.942168	0.0439507	0.0254429
	0.699954	1.03685	0.0167035	0.0496044
	0.933875	1.10855	0.0089323	0.0225236
	1.14989	1.21617	0.0296217	0.152252
	1.2524	1.16356	0.0207027	0.0305578
	1.09598	0.801739
	1.07312	0.772692
	0.753152	0.976276
	0.931242	1.06028
	1.0572	0.790387
	1.13003	1.10898
	1.00843
	0.971471
AVG	1.036	1	0.02181	0.05386
SD	0.1695	0.1482	0.01313	0.0493
SEM	0.0453	0.04277	0.005359	0.02013
n	14	12	6	6
Tukey's multiple comparisons test	Mean Diff.	95.00% CI of diff.	Below threshold?	Summary	Adjusted P Value
Control vs. Nrx-1AT	0.0358	-0.1086 to 0.1802	No	ns	0.9078
Control vs. NrxΔPDZ-AT	1.014	0.8349 to 1.193	Yes	****	<0.0001
Control vs. Nrx-1273/Df	0.9819	0.8028 to 1.161	Yes	****	<0.0001
Nrx-1AT vs. NrxΔPDZ-AT	0.9782	0.7947 to 1.162	Yes	****	<0.0001
Nrx-1AT vs. Nrx-1273/Df	0.9461	0.7626 to 1.130	Yes	****	<0.0001
NrxΔPDZ-AT vs. Nrx-1273/Df	-0.03204	-0.2440 to 0.1799	No	ns	0.9766
Figure S5f		Parameter: Relative AT fluorescence intensity in neuropil
Genotypes	Control	Nrx-1AT	NrxΔPDZ-AT	Nrx-1273/Df
	0.00358341	0.988213	0.114871	0.0292819
	0.0154459	0.979364	0.0759471	0.0906265
	0.119943	0.887212	0.235637	0.0728429
	0.0473816	1.13047	0.0524458	0.0467654
	0.0158516	1.14145	0.0357914	0.0384434
	0.0243156	1.19828	0.0897631	0.0662189
	0.0245586	0.841017
	0.0953772	0.758553
	0.00271065	0.998069
	0.00640828	1.0293
	0.0182258	0.870497
	0.00910384	1.17758
	0.0364656
	0.0187107
AVG	0.03129	1	0.1007	0.05736
SD	0.03493	0.1422	0.07167	0.02317
SEM	0.009335	0.04104	0.02926	0.009457
n	14	12	6	6
Tukey's multiple comparisons test	Mean Diff.	95.00% CI of diff.	Below threshold?	Summary	Adjusted P Value
Control vs. Nrx-1AT	-0.9687	-1.063 to -0.8746	Yes	****	<0.0001
Control vs. NrxΔPDZ-AT	-0.06945	-0.1861 to 0.04724	No	ns	0.3881
Control vs. Nrx-1273/Df	-0.02607	-0.1428 to 0.09062	No	ns	0.9303
Nrx-1AT vs. NrxΔPDZ-AT	0.8993	0.7797 to 1.019	Yes	****	<0.0001
Nrx-1AT vs. Nrx-1273/Df	0.9426	0.8231 to 1.062	Yes	****	<0.0001
NrxΔPDZ-AT vs. Nrx-1273/Df	0.04338	-0.09470 to 0.1815	No	ns	0.8309

## Sheet: Fig. S7
Figure S7e	Parameter: EJP Amplitude (in mV)
Genotypes	Control	BG380-Gal4/+	Nrx-1AT; BG380>Nb-PDZ	UAS-Nb-PDZ/+	BG380>Nb-PDZ
	41.3861	36.9902	46.6367	46.5188	58.8915
	38.2421	32.7393	46.9548	45.6713	64.187
	47.727	42.525	42.2101	47.5569	41.5043
	42.6706	39.1041	40.4081	33.6807	42.6475
	44.8699	59.1113	36.1378	43.4199	38.2207
	44.4897	48.3516	42.2436	35.0227	49.5599
	44.7849	41.1264	38.6959	47.7649	60.899
	46.8004	42.1562	38.6104	57.1027	42.105
	37.9165	50.2441	41.1223	51.4838	42.9794
		50.523	50.2446	40.9933	35.4201
AVG	43.2097	44.2871	42.3264	44.9215	47.6414
SD	3.47287	7.75848	4.38605	7.08374	10.1809
SEM	1.15762	2.45345	1.38699	2.24008	3.2195
n	9	10	10	10	10
Tukey's multiple comparisons test	Mean Diff.	95.00% CI of diff.	Below threshold?	Summary	Adjusted P Value
Control vs. BG380-Gal4/+	-1.077	-10.31 to 8.154	No	ns	0.9973
Control vs. Nrx-1AT; BG380>Nb-PDZ	0.8832	-8.348 to 10.11	No	ns	0.9987
Control vs. UAS-Nb-PDZ/+	-1.712	-10.94 to 7.520	No	ns	0.9841
Control vs. BG380>Nb-PDZ	-4.432	-13.66 to 4.800	No	ns	0.6525
BG380-Gal4/+ vs. Nrx-1AT; BG380>Nb-PDZ	1.961	-7.025 to 10.95	No	ns	0.971
BG380-Gal4/+ vs. UAS-Nb-PDZ/+	-0.6344	-9.620 to 8.351	No	ns	0.9996
BG380-Gal4/+ vs. BG380>Nb-PDZ	-3.354	-12.34 to 5.631	No	ns	0.8248
Nrx-1AT; BG380>Nb-PDZ vs. UAS-Nb-PDZ/+	-2.595	-11.58 to 6.390	No	ns	0.9226
Nrx-1AT; BG380>Nb-PDZ vs. BG380>Nb-PDZ	-5.315	-14.30 to 3.670	No	ns	0.455
UAS-Nb-PDZ/+ vs. BG380>Nb-PDZ	-2.72	-11.71 to 6.265	No	ns	0.9095
Figure S7f	Parameter: mEJP Amplitude (in mV)
Genotypes	Control	BG380-Gal4/+	Nrx-1AT; BG380>Nb-PDZ	UAS-Nb-PDZ/+	BG380>Nb-PDZ
	0.995	0.925	1.363	1.436	1.266
	0.951	1.383	1.443	1.202	1.278
	1.072	0.837	1.364	1.585	1.226
	0.923	1.193	1.333	1.287	1.368
	1.272	1.359	1.202	1.047	1.235
	0.939	1.141	0.969	1.203	1.409
	1.315	1.084	0.785	1.36	1.116
	1.27	0.942	0.738	1.168	1.411
	1.179	1.416	1.212	1.377	1.191
		1.04	1.345	1.109	0.822
AVG	1.10178	1.132	1.1754	1.2774	1.2322
SD	0.158974	0.204323	0.25481	0.16372	0.172697
SEM	0.0529913	0.0646125	0.0805781	0.0517728	0.0546117
n	9	10	10	10	10
Tukey's multiple comparisons test	Mean Diff.	95.00% CI of diff.	Below threshold?	Summary	Adjusted P Value
Control vs. BG380-Gal4/+	-0.03022	-0.2850 to 0.2245	No	ns	0.9971
Control vs. Nrx-1AT; BG380>Nb-PDZ	-0.07362	-0.3284 to 0.1811	No	ns	0.9224
Control vs. UAS-Nb-PDZ/+	-0.1756	-0.4304 to 0.07911	No	ns	0.3018
Control vs. BG380>Nb-PDZ	-0.1304	-0.3852 to 0.1243	No	ns	0.5956
BG380-Gal4/+ vs. Nrx-1AT; BG380>Nb-PDZ	-0.0434	-0.2913 to 0.2045	No	ns	0.9872
BG380-Gal4/+ vs. UAS-Nb-PDZ/+	-0.1454	-0.3933 to 0.1025	No	ns	0.4637
BG380-Gal4/+ vs. BG380>Nb-PDZ	-0.1002	-0.3481 to 0.1477	No	ns	0.7794
Nrx-1AT; BG380>Nb-PDZ vs. UAS-Nb-PDZ/+	-0.102	-0.3499 to 0.1459	No	ns	0.7681
Nrx-1AT; BG380>Nb-PDZ vs. BG380>Nb-PDZ	-0.0568	-0.3047 to 0.1911	No	ns	0.9654
UAS-Nb-PDZ/+ vs. BG380>Nb-PDZ	0.0452	-0.2027 to 0.2931	No	ns	0.985
Figure S7g	Parameter: Quantal Content
Genotypes	Control	BG380-Gal4/+	Nrx-1AT; BG380>Nb-PDZ	UAS-Nb-PDZ/+	BG380>Nb-PDZ
	41.5941	39.9894	34.2162	32.3947	46.5178
	40.2125	23.6727	32.5397	37.9961	50.2246
	44.5215	50.8064	30.9458	30.0043	33.8535
	46.2303	32.7779	30.3136	26.17	31.1751
	35.2751	43.4962	30.0647	41.4708	30.9479
	47.3799	42.3765	43.595	29.1128	35.1738
	34.0569	37.9395	49.2941	35.1213	54.569
	36.8507	44.7518	52.3176	48.8893	29.8406
	32.1599	35.4831	33.9293	37.3884	36.0868
		48.5798	37.3566	36.9642	43.0902
AVG	39.809	39.9874	37.4573	35.5512	39.1479
SD	5.53412	7.98769	8.12293	6.62212	8.82538
SEM	1.84471	2.52593	2.5687	2.0941	2.79083
n	9	10	10	10	10
Tukey's multiple comparisons test	Mean Diff.	95.00% CI of diff.	Below threshold?	Summary	Adjusted P Value
Control vs. BG380-Gal4/+	-0.1784	-10.05 to 9.689	No	ns	>0.9999
Control vs. Nrx-1AT; BG380>Nb-PDZ	2.352	-7.516 to 12.22	No	ns	0.9602
Control vs. UAS-Nb-PDZ/+	4.258	-5.610 to 14.13	No	ns	0.7357
Control vs. BG380>Nb-PDZ	0.6611	-9.206 to 10.53	No	ns	0.9997
BG380-Gal4/+ vs. Nrx-1AT; BG380>Nb-PDZ	2.53	-7.074 to 12.13	No	ns	0.9435
BG380-Gal4/+ vs. UAS-Nb-PDZ/+	4.436	-5.168 to 14.04	No	ns	0.6843
BG380-Gal4/+ vs. BG380>Nb-PDZ	0.8394	-8.765 to 10.44	No	ns	0.9991
Nrx-1AT; BG380>Nb-PDZ vs. UAS-Nb-PDZ/+	1.906	-7.698 to 11.51	No	ns	0.9795
Nrx-1AT; BG380>Nb-PDZ vs. BG380>Nb-PDZ	-1.691	-11.29 to 7.914	No	ns	0.9869
UAS-Nb-PDZ/+ vs. BG380>Nb-PDZ	-3.597	-13.20 to 6.007	No	ns	0.8232

## Sheet: Fig. S9
Figure S9		Parameter: Alpha Tag (AT) relative intensity in neuropil (arbitrary units with BRP as internal control)
Genotypes	Nrx-1AT	NrxΔPDZ-AT	NrxΔPDZ-AT; MN > Nb-PDZ	NrxΔPDZ-AT; MN > Nb-PDZ-GFP
	1.15155	0.109484	0.778141	0.62375
	1.00339	0.140607	0.539713	0.785348
	0.836089	0.0349046	0.811447	0.588289
	0.886579	0.0531663	0.851427	0.499666
	1.12239	0.292886	0.53202	0.648333
AVG	1	0.1262	0.7025	0.6291
SD	0.1394	0.1024	0.1544	0.104
SEM	0.06233	0.04579	0.06904	0.04649
n	5	5	5	5
Tukey's multiple comparisons test	Mean Diff.	95.00% CI of diff.	Below threshold?	Summary	Adjusted P Value
Nrx-1AT vs. NrxΔPDZ-AT	0.8738	0.6439 to 1.104	Yes	****	<0.0001
Nrx-1AT vs. NrxΔPDZ-AT; MN > Nb-PDZ	0.2975	0.06759 to 0.5273	Yes	**	0.0094
Nrx-1AT vs. NrxΔPDZ-AT; MN > Nb-PDZ-GFP	0.3709	0.1411 to 0.6008	Yes	**	0.0015
NrxΔPDZ-AT vs. NrxΔPDZ-AT; MN > Nb-PDZ	-0.5763	-0.8062 to -0.3465	Yes	****	<0.0001
NrxΔPDZ-AT vs. NrxΔPDZ-AT; MN > Nb-PDZ-GFP	-0.5029	-0.7327 to -0.2730	Yes	****	<0.0001
NrxΔPDZ-AT; MN > Nb-PDZ vs. NrxΔPDZ-AT; MN > Nb-PDZ-GFP	0.07347	-0.1564 to 0.3033	No	ns	0.7975
Figure S9		Parameter: Alpha Tag (AT) relative intensity in soma (arbitrary units with HRP as internal control)
Genotypes	Nrx-1AT	NrxΔPDZ-AT	NrxΔPDZ-AT; MN > Nb-PDZ	NrxΔPDZ-AT; MN > Nb-PDZ-GFP
	0.132211	1.2809	0.0864093	0.0575155
	0.129665	0.950072	0.0994501	0.0573227
	0.0353164	0.99421	0.0299832	0.0822544
	0.069831	0.681776	0.0360609	0.0806053
	0.0405577	1.09304	0.103649	0.0589515
AVG	0.08152	1	0.07111	0.06733
SD	0.047	0.2187	0.03541	0.0129
SEM	0.02102	0.09781	0.01584	0.005769
n	5	5	5	5
Tukey's multiple comparisons test	Mean Diff.	95.00% CI of diff.	Below threshold?	Summary	Adjusted P Value
Nrx-1AT vs. NrxΔPDZ-AT	-0.9185	-1.124 to -0.7132	Yes	****	<0.0001
Nrx-1AT vs. NrxΔPDZ-AT; MN > Nb-PDZ	0.01041	-0.1948 to 0.2157	No	ns	0.9989
Nrx-1AT vs. NrxΔPDZ-AT; MN > Nb-PDZ-GFP	0.01419	-0.1911 to 0.2194	No	ns	0.9971
NrxΔPDZ-AT vs. NrxΔPDZ-AT; MN > Nb-PDZ	0.9289	0.7236 to 1.134	Yes	****	<0.0001
NrxΔPDZ-AT vs. NrxΔPDZ-AT; MN > Nb-PDZ-GFP	0.9327	0.7274 to 1.138	Yes	****	<0.0001
NrxΔPDZ-AT; MN > Nb-PDZ vs. NrxΔPDZ-AT; MN > Nb-PDZ-GFP	0.003781	-0.2015 to 0.2090	No	ns	>0.9999

## Sheet: Fig. S10
Figure 10g		Parameter: Area Under the Curve (AUC) between Nrx1 and mScarlet profiles
Genotypes	Nrx-1 > Nrx-1 + Nb-mScarlet	Nrx-1 > Nrx-1-AT + Nb-mScarlet
	0.4554	0.2164
	0.5256	0.2827
	0.5724	0.2904
	0.8897	0.2472
AVG	0.6108	0.2592
SD	0.1921	0.03416
SEM	0.09603	0.01708
n	4	4
Unpaired t test
P value	0.0057
P value summary	**
Significantly different (P < 0.05)?	Yes
One- or two-tailed P value?	One-tailed
t, df	t=3.605, df=6

[truncated: 1 more sheets: Fig. S11]
